# Supplementary material for: Deep sequencing shows microRNA involvement in bovine mammary gland adaptation to diets supplemented with linseed oil or safflower oil
Source: BMC Genomics. 2015 Oct 30;16:884. doi: 10.1186/s12864-015-1965-7 (PMC4628385; doi:10.1186/s12864-015-1965-7)
Supplement: Additional file 3: — Mapping statistics of reads by library. (XLSX 16 kb) [file 12864_2015_1965_MOESM3_ESM.xlsx]

## Sheet: Additional file 3
Additional file 3:
Mapping statistics of reads by library
cowNo.timepoint	raw reads	reads containg 3' adaptor	5'adaptor contimants	smaller than 18nt	Low quality reads (after adaptor trimming)	reads containg N	clean reads ≥18 nt	clean/raw	Mapped reads	tRNA	rRNA	snRNA	snoRNA	*Final filtered read counts
cow2.m14	13830847	13508721 (97.7%)	13744	409334	431	5933	13079279	0.94566	9409206	233035 (2.48%)	40710 (0.43%)	4369 (0.05%)	285387 (3.03%)	8845705 (94.01%)
cow2.p7	11317090	11178310 (98.8%)	6317	574698	459	4765	10592071	0.935936	5525209	140124 (2.54%)	27364 (0.50%)	3088 (0.06%)	158703 (2.87%)	5195930 (94.04%)
cow2.p28	8129922	7601477 (93.5%)	4645	136654	299	3283	7456596	0.917179	8300095	126510 (1.52%)	38814 (0.47%)	3209 (0.04%)	232609 (2.80%)	7898953 (95.17%)
cow5355.m14	10264481	10065445 (98.1%)	7445	552321	369	4395	9500915	0.925611	6760742	204826 (3.03%)	30944 (0.46%)	2098 (0.03%)	198221 (2.93%)	6324653 (93.55%)
cow5355.p7	8961703	8823176 (98.5%)	5720	153166	278	3841	8660171	0.966353	6695544	97986 (1.46%)	29172 (0.44%)	2107 (0.03%)	186925 (2.79%)	6379354 (95.28%)
cow5355.p28	8725016	8570822 (98.2%)	6720	198854	314	3690	8361244	0.958307	6465182	181467 (2.81%)	22157 (0.34%)	2946 (0.05%)	203235 (3.14%)	6055377 (93.66%)
cow61.m14	11891245	11358762 (95.5%)	6175	156594	261	5222	11190510	0.941071	7986632	139345 (1.74%)	26894 (0.34%)	430 (0.01%)	198166 (2.48%)	7621797 (95.43%)
cow61.p7	6290137	6234687 (99.1%)	3783	304509	136	2665	5923594	0.941727	5793527	109548 (1.89%)	20976 (0.36%)	215 (0.00%)	101273 (1.75%)	5561515 (96.00%)
cow61.p28	7780444	7730079 (99.4%)	5332	556510	198	3391	7164648	0.920853	4338892	72637 (1.67%)	25425 (0.59%)	175 (0.00%)	95221 (2.19%)	4145434 (95.54%)
cow62.m14	13124602	12702340 (96.8%)	8683	154453	267	5924	12533013	0.954925	7687637	352819 (4.59%)	20981 (0.27%)	1540 (0.02%)	254853 (3.32%)	7057444 (91.80%)
cow62.p7	23907404	22884104 (95.7%)	21048	533900	465	10560	22318131	0.933524	14598046	445978 (3.06%)	82960 (0.57%)	1816 (0.01%)	495600 (3.39%)	13571692 (92.97%)
**cow62.p28	15149	3158 (20.8%)
cow63.m14	9347823	9120929 (97.6%)	3364	230333	209	4217	8882806	0.950254	5508041	257225 (4.67%)	31701 (0.58%)	768 (0.01%)	157379 (2.86%)	5060968 (91.88%)
cow63.p7	12130394	11893887 (98.1%)	7926	331020	281	5405	11549255	0.952092	8677655	233306 (2.69%)	62721 (0.72%)	961 (0.01%)	219822 (2.53%)	8160845 (94.04%)
cow63.p28	11930757	11767164 (98.6%)	9002	302098	279	5430	11450355	0.959734	8179001	248501 (3.04%)	48312 (0.59%)	803 (0.01%)	190796 (2.33%)	7690589 (94.03%)
cow66.m14	11702465	11471383 (98.0%)	5069	195285	470	5362	11265197	0.962635	7901806	222344 (2.81%)	26421 (0.33%)	469 (0.01%)	229484 (2.90%)	7423088 (93.94%)
cow66.p7	10201200	10079238 (98.8%)	3466	265582	465	4522	9805203	0.961181	8230880	157391 (1.91%)	24962 (0.30%)	416 (0.01%)	219394 (2.67%)	7828717 (95.11%)
cow66.p28	10689931	10478164 (98.0%)	6597	289475	444	4691	10176957	0.952013	7941728	119139 (1.50%)	24186 (0.30%)	374 (0.00%)	183131 (2.31%)	7614898 (95.88%)
cow67.m14	9618807	9145432 (95.1%)	5584	236885	323	4147	8898493	0.925114	6085039	147262 (2.42%)	32114 (0.53%)	536 (0.01%)	164424 (2.70%)	5740703 (94.34%)
cow67.p7	11974487	11376784 (95.0%)	7800	554982	450	4953	10808599	0.902636	6785555	125051 (1.84%)	24048 (0.35%)	340 (0.01%)	126219 (1.86%)	6509897 (95.94%)
cow67.p28	9306744	9211127 (99.0%)	5807	677256	353	3987	8523724	0.915865	8348747	146166 (1.75%)	38005 (0.46%)	609 (0.01%)	184056 (2.20%)	7979911 (95.58%)
cow70.m14	9229230	9016216 (97.7%)	3408	139551	277	4407	8868573	0.960922	4882917	283436 (5.80%)	10119 (0.21%)	271 (0.01%)	112823 (2.31%)	4476268 (91.67%)
cow70.p7	9606829	9193512 (95.7%)	4531	164492	364	4328	9019797	0.938894	7314328	215791 (2.95%)	24683 (0.34%)	449 (0.01%)	168163 (2.30%)	6905242 (94.41%)
cow70.p28	10256009	9999513 (97.5%)	5058	237203	417	4516	9752319	0.950888	6501220	153375 (2.36%)	27285 (0.42%)	581 (0.01%)	165109 (2.54%)	6154870 (94.67%)
cow71.m14	12846322	12637037 (98.4%)	7300	347881	322	5646	12275888	0.955596	7682481	268375 (3.49%)	60004 (0.78%)	3116 (0.04%)	239023 (3.11%)	7111963 (92.57%)
cow71.p7	10977594	10612853 (96.7%)	6781	415767	334	4756	10185215	0.927819	6278950	181901 (2.90%)	39165 (0.62%)	3323 (0.05%)	164722 (2.62%)	5889839 (93.80%)
cow71.p28	9691814	9463137 (97.6%)	7021	278799	335	4333	9172649	0.946433	6848967	164301 (2.40%)	73044 (1.07%)	4441 (0.06%)	226297 (3.30%)	6380884 (93.17%)
cow72.m14	8755830	8683336 (99.2%)	2662	240332	361	3854	8436127	0.963487	6045178	135974 (2.25%)	21384 (0.35%)	492 (0.01%)	161693 (2.67%)	5725635 (94.71%)
cow72.p7	12808025	12558697 (98.1%)	6904	340574	445	5614	12205160	0.952931	6429782	168893 (2.63%)	25279 (0.39%)	523 (0.01%)	172642 (2.69%)	6062445 (94.29%)
cow72.p28	9147309	8795069 (96.1%)	5591	231285	365	3997	8553831	0.93512	8967493	181690 (2.03%)	36205 (0.40%)	834 (0.01%)	263882 (2.94%)	8484882 (94.62%)
cow73.m14	20323952	20096195 (98.9%)	10183	4042562	672	7217	16035561	0.788998	11060566	244662 (2.21%)	42147 (0.38%)	9811 (0.09%)	309466 (2.80%)	10454480 (94.52%)
cow73.p7	9149341	9004091 (98.4%)	6084	491647	305	3919	8502136	0.929262	6305191	177886 (2.82%)	34081 (0.54%)	6954 (0.11%)	173765 (2.76%)	5912505 (93.77%)
cow73.p28	10568583	10031797 (94.9%)	6609	440580	338	4345	9579925	0.906453	6291524	97360 (1.55%)	27888 (0.44%)	4760 (0.08%)	126294 (2.01%)	6035222 (95.93%)
cow74.m14	13243127	12669046 (95.7%)	9807	269228	288	5716	12384007	0.935127	9058549	135549 (1.50%)	48598 (0.54%)	914 (0.01%)	309943 (3.42%)	8563545 (94.54%)
cow74.p7	7600851	7545397 (99.3%)	5894	673278	200	3147	6862878	0.902909	9452412	102870 (1.09%)	38720 (0.41%)	576 (0.01%)	233381 (2.47%)	9076865 (96.03%)
cow74.p28	12010413	11884105 (98.9%)	10739	244849	305	5526	11622686	0.967717	5822614	37422 (0.64%)	15342 (0.26%)	223 (0.00%)	107866 (1.85%)	5661761 (97.24%)
*Final filtered read counts was used to profile known and novel miRNAs
**62.p28 was not processed further due to its poor raw sequencing data. The percentage ratios in the brackets are relative to the number of raw reads.
