# Supplementary material for: Deep sequencing shows microRNA involvement in bovine mammary gland adaptation to diets supplemented with linseed oil or safflower oil
Source: BMC Genomics. 2015 Oct 30;16:884. doi: 10.1186/s12864-015-1965-7 (PMC4628385; doi:10.1186/s12864-015-1965-7)
Supplement: Additional file 4: — Known miRNAs and number of reads per library per sampling point. (XLSX 78 kb) [file 12864_2015_1965_MOESM4_ESM.xlsx]

## Sheet: Additional file 4
Additional file 4:
Known miRNAs and number of reads per library per sampling point
miRNA name	cow2.m14	cow2.p7	cow2.p28	cow5355.m14	cow5355.p7	cow5355.p28	cow61.m14	cow61.p7	cow61.p28	cow62.m14	cow62.p7	cow63.m14	cow63.p7	cow63.p28	cow66.m14	cow66.p7	cow66.p28	cow67.m14	cow67.p7	cow67.p28	cow70.m14	cow70.p7	cow70.p28	cow71.m14	cow71.p7	cow71.p28	cow72.m14	cow72.p7	cow72.p28	cow73.m14	cow73.p7	cow73.p28	cow74.m14	cow74.p7	cow74.p28
bta-miR-148a	1498927	1208895	935373	783899	887672	846551	1265703	531484	1104580	997239	2261235	629978	1028928	1133153	1309368	1331478	1413878	1109422	1525827	1371210	682718	1284023	1444585	1533990	1383475	1300185	820424	1618569	1159884	1190906	805252	822885	1097136	832639	1743899
bta-miR-143	714151	637087	380614	724167	492334	1052491	833621	419512	492810	462393	1228699	397729	626729	709108	748450	697419	741906	490656	624390	523953	404914	573497	719074	727882	706151	617556	667484	731102	561640	2020192	880583	845866	731827	544041	841752
bta-miR-26a	673837	768795	373710	562129	572312	494379	502805	386729	372926	583197	1017744	449609	670128	688595	614525	684486	692330	407266	637417	498569	376264	448481	492402	507198	400939	389087	505952	635694	426488	801990	462434	440887	763709	523571	735666
bta-miR-30a-5p	1024906	715253	448678	607289	506582	457432	581470	257992	439498	422803	920189	264945	430866	420866	502042	501941	515006	487747	629771	509422	305523	423120	449260	527910	453426	411161	340680	679782	417674	598600	452562	365426	651030	431926	614617
bta-miR-10b	504794	495403	301133	463814	409492	398353	373996	180182	257144	282451	617181	206684	288881	413280	357143	321562	372402	273427	349715	319208	184912	261461	354542	400470	386783	306489	309069	472625	310713	662228	307308	302366	411345	296222	469505
bta-miR-21-5p	284214	261687	242906	235247	272139	312425	280841	123969	329431	226835	435170	166874	296178	383512	280209	238571	457291	138885	298877	279556	136649	161864	331011	169047	154448	241414	156095	233837	313369	533535	257321	265132	271087	212389	341360
bta-miR-99a-5p	225571	305489	187979	179827	181654	136995	301203	170966	161894	335764	509186	258085	322874	361474	470410	446647	372882	183011	233909	174069	289750	288603	337757	151300	134540	115289	333839	294334	198660	197493	145402	130341	266844	183871	290960
bta-let-7a-5p	231087	231083	158680	186189	199786	201161	231419	161769	223277	203463	444827	191450	306631	317440	231395	275589	319665	164687	352714	292373	134404	213720	263185	189789	141968	167509	179531	279961	310804	215204	131403	159776	317705	201587	350111
bta-miR-27b	151663	163927	97283	152572	128810	156889	124232	98857	98925	149271	282843	126312	176389	217227	160492	182299	173929	98089	144631	138877	91249	116417	146859	124619	114873	126606	154398	159336	128971	267631	137536	161086	183706	128604	196780
bta-let-7f	112471	114031	65123	91115	81167	90278	122087	69073	91619	98446	214089	79399	120408	118604	98685	108165	107317	88315	135138	110225	58201	87794	91195	107471	85604	79332	87862	131012	100931	131697	72218	80741	153735	93561	163814
bta-miR-200a	119306	89132	56418	85609	78749	72131	152750	82786	83900	76172	133719	55668	86175	68523	112062	117066	83136	90651	118669	71714	77003	96156	71212	99893	93448	61750	79355	122896	55941	100504	92554	57530	136798	100361	95240
bta-miR-141	136441	88220	55262	99209	96446	89103	114668	75237	90560	71321	155921	44336	97948	92888	53544	55537	62832	91466	120063	86275	48763	44525	39345	83330	76635	70130	33664	119884	55513	105074	92397	63732	147230	120645	127713
bta-miR-191	88438	97027	52481	52410	57002	55603	96891	65056	68548	108410	149173	83272	105967	110321	105038	125039	104198	69689	104281	86561	67495	86564	79010	61701	56338	55696	82072	92409	68103	78850	55681	52659	117328	77742	116233
bta-miR-30d	87477	79912	55153	54181	54244	50906	86897	45406	64579	87151	165591	60988	100328	99604	91806	103317	95255	55469	83241	71973	53771	75937	76797	62242	53746	54967	63889	88649	65784	75296	50632	51058	90401	63729	91245
bta-miR-186	94530	74987	48659	53084	62654	53870	95178	51375	61355	81245	125244	55262	86134	81384	78517	84269	71746	57568	84933	67793	55585	66843	56336	61250	56598	53640	53469	87962	48163	83348	61353	54972	97140	63965	76844
bta-miR-145	102008	99276	59894	65862	54374	74051	67518	43650	34826	73256	146231	62085	84323	82579	53046	57565	45392	36730	44731	35312	35286	41754	37323	79843	79201	51623	59370	54696	32755	166023	90483	87465	94708	55067	94108
bta-let-7g	81948	85841	46675	62546	53449	57547	95884	49782	64150	78898	150194	57784	83526	79868	52883	59045	58250	47162	72926	54897	37013	45476	45590	61446	52514	42875	47616	80754	48136	73191	46757	48910	117946	70745	115625
bta-miR-24-3p	79368	88253	50376	70685	61364	61198	58377	49542	52755	71056	113462	60579	84713	99357	70229	79619	74015	41895	70888	56732	47778	50576	62974	52105	51553	52840	57494	69300	47668	84835	58595	52705	73408	57041	72218
bta-miR-30e-5p	76622	72302	47382	58497	55550	51409	46613	28732	46298	58409	123760	46738	77299	81849	66173	64538	70644	42189	69570	61530	42396	50050	59597	57162	50742	56666	49640	73366	50673	101155	55220	57309	65920	44583	73389
bta-let-7b	51201	47504	33828	39833	45309	45265	39635	41760	50096	47260	103490	50794	80384	87114	61589	72084	84781	55067	85529	75471	40704	56686	77375	47680	38681	35783	50437	75270	78425	47361	30674	32229	71349	44374	73332
bta-miR-125b	62578	77988	33236	52856	42829	40006	44515	42921	25509	65863	96280	54490	66564	67975	65935	77010	50343	44099	51864	45607	41418	49972	42434	58499	46505	44477	71222	63550	35115	74193	49045	44906	79083	55223	65472
bta-miR-151-5p	54152	53396	34947	43750	38489	34405	53899	35098	45298	48537	77960	39474	54831	57650	59189	66543	53064	36210	60724	47551	31683	43526	51460	43632	40334	36694	47169	59200	42133	53993	35177	36636	56867	39148	54713
bta-miR-199a-5p	66754	52889	35475	51019	52567	54322	33334	29807	25766	34583	45150	20962	31865	36036	41287	41911	44135	28417	32807	35749	26015	21885	33152	45453	37713	52445	40787	45142	31665	134842	92724	84446	41307	28710	41978
bta-miR-200c	53384	44520	29319	31737	39403	37362	47826	28988	40234	49426	87673	35884	63145	56955	39509	50448	48192	32408	63208	47297	30654	41276	36723	41248	37702	38226	28207	48060	36084	28580	33261	33306	62860	45428	65552
bta-miR-126-3p	50256	59818	39694	43615	44077	31520	31451	18875	32493	51816	79421	42060	51412	73892	37896	45989	40932	23170	41067	36198	22947	28578	40453	42877	38934	36286	40091	46175	32265	70942	30339	38167	48278	37555	44612
bta-miR-92a	45316	42429	25596	35722	30076	27992	33761	18487	25077	34688	71712	29259	40542	43344	35420	37673	35475	27599	40590	31938	20415	27593	32784	25644	19548	19016	25309	39227	32257	22276	23339	20885	42363	26314	47292
bta-miR-26b	45255	51829	23297	34197	37487	35236	42304	30951	33670	48676	106915	35990	60491	55801	25020	31328	35225	26475	40426	32309	16700	19865	18694	36276	30042	28780	21247	37988	25635	56478	30456	32018	73721	47994	68277
bta-miR-100	39347	61474	33806	45684	36890	41690	54494	29070	29162	61974	133152	45505	58819	79088	83034	83768	72753	43243	48309	37806	45890	55750	77292	34313	32407	26281	75336	62493	51623	61896	36086	34129	43630	27839	54831
bta-miR-126-5p	35956	45146	24987	30622	30085	20744	28236	14793	23704	49821	72954	28521	38995	52711	25979	32686	30186	17237	27134	25663	14950	19392	25026	28902	22461	25157	23979	32282	20359	53894	26282	32958	37757	30115	34881
bta-miR-148b	34181	26302	28168	24063	25134	28180	34265	14161	38276	26723	54552	16721	26975	34523	35410	29919	41512	18618	34477	35393	17862	27172	50216	23757	20431	26369	17004	34015	38721	27555	18978	20012	27282	20859	42237
bta-let-7i	33714	35168	21669	38995	32474	39869	31340	23558	31621	29111	66200	24070	36463	43852	27839	30523	36123	21195	31353	30395	18925	21910	29514	31877	26429	26594	23984	35852	30590	54306	29373	32437	45067	28531	46068
bta-miR-125a	30487	41434	17921	22963	23103	20354	29269	30739	16826	51022	67383	44496	53037	49186	34674	51033	29113	29787	36650	30036	25205	31327	23700	26094	17993	18408	39363	34937	18738	35696	22469	22507	50670	33468	39373
bta-miR-127	30322	23711	15889	23289	14734	10453	19712	13247	18368	24325	48777	14993	24033	30055	31180	31625	36300	17026	23463	22206	15651	18982	23072	17862	14611	13852	25282	25085	25193	32157	17395	17813	19416	12782	20830
bta-miR-199b	29879	28711	17885	29555	26988	23592	16562	10497	13277	19009	36271	11208	17513	19544	24049	22243	24686	15318	19337	20542	14435	17073	22020	26194	20547	24670	22357	28896	19644	50624	28015	27650	21437	13239	21542
bta-miR-199a-3p	28294	25168	26073	30664	30068	38178	15429	12549	28084	16486	35494	13976	29604	38901	25767	26202	42752	12887	29337	33478	12330	14343	35604	18180	13380	27792	18073	26563	39916	42038	27245	29144	17902	14039	22260
bta-miR-22-3p	25950	19964	14645	16899	16638	23592	19500	14749	20077	30612	62740	22023	43816	50458	17404	20352	23062	13706	21684	20567	13849	17527	18307	22203	17678	24723	14044	23116	19225	28867	23098	20882	24790	19487	27755
bta-miR-96	23853	16488	11667	11122	12341	9151	29117	11680	13028	26293	30851	15262	18440	15642	29832	29335	18780	17822	21921	13019	27091	28606	22181	12020	10327	8820	17207	25086	11024	10441	11579	7779	22323	14392	18812
bta-miR-10a	23795	27448	14503	25204	23526	23492	18630	9846	13609	20028	41762	14098	20443	27702	20382	19624	22921	17363	21435	19624	10666	15981	20191	18551	17409	14520	16649	25041	15601	34718	14409	16337	24749	17314	29539
bta-miR-29a	21603	27669	15038	21028	22253	19262	16932	13012	13160	22734	34516	18205	28215	27142	23201	24804	19464	9559	15948	12287	12189	15190	16710	18343	15758	16522	16459	17755	11685	23944	15942	14521	24574	16974	20290
bta-let-7c	21531	20504	15548	18381	20662	20816	17876	16947	21349	20160	44373	17620	30144	32013	21503	22586	32239	16480	28990	27636	11784	17439	26092	20065	15095	16707	17296	26350	30571	22681	13537	14835	29170	18393	32588
bta-miR-30f	21490	17866	9476	8816	9783	8537	12979	7967	8228	18480	23164	9897	12938	13143	10584	13250	8860	9325	13006	11964	6618	9259	7671	13999	10281	10523	8945	11919	7107	11891	8358	8559	15747	10285	13671
bta-miR-182	20302	12194	8680	11005	11832	13055	17753	9432	13620	14555	29043	10362	16236	17008	17228	15907	17597	13524	17935	16784	9906	16887	15905	19368	16693	16683	10714	19194	13863	18237	11682	10598	16298	11168	21251
bta-miR-142-5p	18189	21306	8796	22376	14838	15476	9304	7769	9462	10106	20369	9316	16614	19406	12561	9895	11411	8383	11154	8796	6531	7307	8468	11255	9061	9843	9434	11202	9226	50474	17387	19401	16378	11415	13955
bta-miR-200b	16475	16303	10129	10219	12671	11658	20137	8676	13126	15932	25233	10820	17442	13429	14674	17980	16134	10008	17441	12003	10281	10999	11151	12170	10178	9294	9539	13905	10328	11274	11049	9072	20046	12990	17191
bta-miR-103	16012	13157	9574	9638	9694	10719	13208	7008	11674	15110	29976	9848	16440	17165	11908	14400	15695	9953	16870	14867	7595	10167	11353	12022	10935	11324	8765	13839	12353	15622	10422	11346	16349	12085	17441
bta-miR-30c	15514	15767	8915	9874	11735	10142	12431	9253	10232	17735	27894	13253	20153	22685	11888	13489	12450	7311	12837	11847	7565	9669	9409	11748	9726	10856	10509	13161	9034	19287	10372	11500	21348	14220	20582
bta-miR-374a	15497	12820	7797	11819	12693	8889	25180	12880	16276	21585	27417	10778	14936	17116	20911	20986	18395	14707	21566	17780	16401	17829	17185	8558	8049	10038	13142	22652	12299	14436	10668	10060	30457	22398	31104
bta-miR-181a	15272	16243	7204	13582	11959	14315	5231	7058	7793	10724	28469	10080	17309	22947	6999	8137	10780	9638	13300	12299	4268	5061	5378	10588	10526	8128	7526	14427	11165	25648	12191	12883	16739	12299	16814
bta-miR-151-3p	13971	14203	7433	14255	11612	11178	16496	7099	10165	11765	25971	8392	12544	14667	13839	13745	14573	9617	12935	11627	5915	11166	13375	12740	12498	10575	9811	12230	9956	20334	10258	11068	15442	10312	15828
bta-miR-192	12103	11721	6202	10866	7289	8476	11709	5755	8408	8520	18305	6673	9886	10900	12328	11442	10882	9393	11657	8940	7355	9271	10214	9962	8760	7473	10835	12469	8577	16960	9154	8838	11432	7525	12799
bta-miR-99b	11809	17222	11512	8744	7777	7927	26517	10762	8639	26374	50705	19325	24766	30845	31746	32698	21517	15089	14963	9903	18806	24487	29632	8802	7376	5632	26393	18287	14118	12803	8664	7869	14771	9379	15358
bta-miR-146b	11752	11231	10246	8094	7430	6938	4531	5232	6884	3821	7695	4553	7093	10373	6770	5618	9361	2827	4436	5306	3003	3397	6009	4896	3601	4686	5383	4071	4559	19195	7199	6966	8047	5474	6337
bta-miR-27a-3p	11434	14243	9271	11673	10588	9261	9247	7405	8683	12642	21944	11041	16830	22514	10166	10633	11898	5613	8517	7983	6932	7212	10164	9143	6765	9400	7981	9665	8128	14902	8987	9138	10784	8693	11431
bta-miR-101	10962	12202	7095	12147	10135	9937	8553	3917	6459	6341	16915	4902	7220	8016	8626	7939	9363	6390	9092	7214	4190	5909	7771	9218	9350	6954	7592	11308	7279	16057	7992	7546	10493	7050	10309
bta-miR-375	9956	5987	5106	9378	8241	12405	13690	7664	10919	13670	29625	7461	10912	14629	7383	10138	9061	11385	14135	14058	7401	13849	11886	15401	14957	13540	6785	13924	10578	8118	10354	10175	15533	14353	22465
bta-miR-25	9946	10612	6617	10298	7855	8002	7992	4559	7707	8559	18079	7709	12064	13118	7349	7882	9337	4901	7979	7473	3800	4727	6170	7579	5464	5998	5386	7244	7368	11981	6457	7421	11783	7357	10564
bta-miR-152	9089	10415	9392	8049	9434	10196	8969	4500	11173	9502	19574	6310	10328	11460	9125	8437	11364	5274	9876	9589	5088	6646	11822	8739	7354	9143	5965	10309	11833	11527	7195	6688	8563	6875	10870
bta-miR-23a	9067	16776	11304	7106	8977	6495	15199	9376	9570	17585	29931	16995	24427	28021	19534	24666	22136	9130	13457	10559	12698	16862	20890	9704	7954	8021	17552	12743	15134	9451	8439	7412	11161	8131	12120
bta-miR-1468	9018	10090	6447	8042	7761	6641	9721	5549	7447	11998	22015	9296	10505	13156	8303	10571	9723	8087	10617	9806	5260	7817	10085	9099	6955	5471	10199	11438	9020	11175	5923	7506	14838	9282	14619
bta-miR-140	8669	9040	4839	9260	7476	10786	7429	3896	5681	6084	13885	4663	6784	8654	7708	7018	7741	6554	8426	7109	4516	6926	8685	8399	7276	6820	5898	8977	6317	13734	7501	6668	8267	5497	8337
bta-miR-205	8442	10614	6733	11938	11641	8941	4940	4085	5103	10460	26472	10097	18587	22744	7688	7671	10428	6086	9425	9883	3951	5009	5677	8650	7118	8489	6272	9194	9609	16111	8368	9502	10732	7741	9974
bta-miR-146a	8119	9708	4782	6805	4880	4740	5923	5703	6429	6661	10063	7279	10080	13807	9988	8544	8441	3329	5940	4706	4033	4438	6455	6099	5918	6228	5924	5868	4646	20816	7942	7232	7252	4956	5898
bta-miR-23b-3p	7454	12033	9539	7890	9341	9297	9126	5875	6799	11511	20414	11248	16410	19948	15961	18393	18567	5403	11472	9208	7948	11531	16401	6056	5060	5809	11528	9012	12063	8029	6269	6936	7565	6176	9816
bta-miR-2285t	7136	4887	1950	4135	4449	3826	3759	2048	2431	2485	5895	2351	4117	3721	3708	2939	3761	2728	3447	2396	2665	4979	4997	2415	2307	1706	2455	3534	2125	4688	2282	2369	2711	1749	2542
bta-miR-30b-5p	6723	8045	4481	4482	5306	4878	4781	3312	4459	5828	9831	4571	7422	8171	4408	5196	5491	2502	5130	4485	2298	3144	3959	5200	5137	4811	3472	5084	4061	8389	4683	5014	6804	4602	6738
bta-miR-16b	6490	4926	2648	5272	4232	3911	2503	2193	2323	4284	10889	2457	6034	7107	1286	1383	2479	2345	2939	2655	860	935	1253	3968	2983	4086	1157	3233	2268	7574	4150	3951	4227	3235	3823
bta-miR-28	5527	5932	4680	5445	5165	6809	4833	2713	4949	4271	8157	3593	6030	7578	4975	4646	6515	2437	5679	4560	2126	2725	5628	3247	3163	3513	3066	4130	5751	6701	3935	4301	5516	4346	6580
bta-miR-365-3p	5376	5092	2587	2831	3494	4168	4193	3168	2409	4838	8768	3158	4398	4264	4134	5687	4325	2548	3776	3200	2823	3438	2987	3857	3778	3443	3514	3901	2586	4263	3272	3304	5780	3697	5993
bta-miR-339a	5183	5031	3515	4728	3652	3317	2895	1807	3383	4617	8647	3201	5092	6064	3934	4454	5118	2364	4287	4289	1957	2377	3208	4009	3317	4098	3126	4329	3513	5930	3434	3547	4295	3485	5185
bta-miR-450a	4974	1998	2005	2890	2084	2843	1740	1142	1209	2012	3178	1397	2324	2532	2286	2189	2331	1700	2905	3097	1856	2118	3103	2031	1621	2140	3111	2905	2381	5583	2821	2538	1764	1474	2128
bta-miR-195	4930	6209	3937	5310	5480	5193	3332	2358	3407	5656	10202	3390	6484	8378	2818	3447	4619	1613	3109	3276	1754	1868	3135	3283	3120	4169	2606	3193	3149	7819	4256	4529	4357	3166	4233
bta-miR-320a	4887	4897	2734	2687	2977	2791	3948	2891	2678	3424	6358	2689	3843	5210	3157	3534	3250	2885	3922	3413	1819	2367	3083	3334	3506	2659	2680	3583	2671	4044	2867	2785	5994	3768	5215
bta-miR-660	4666	3316	2948	2700	2612	3065	3867	1966	3871	3140	6353	2989	4746	5058	3296	3724	4246	2384	3451	3021	2218	3120	3766	3972	2808	3452	2665	3876	3579	3863	2569	2413	4756	3361	4318
bta-miR-19b	4538	3765	2704	3622	3689	2792	2245	1226	1912	2717	5284	1901	3014	2840	1831	1626	1834	1516	2433	1729	1162	1278	1589	3081	2736	2271	1433	2629	1748	4742	2542	2337	3088	2019	2856
bta-miR-423-5p	4194	2833	1958	2258	1952	1654	3376	1969	2216	2762	4738	2045	3296	3819	2950	2629	2332	2628	2920	2412	1715	2218	2374	3239	2944	2405	2303	2787	1848	3946	2319	2093	4038	2699	3330
bta-miR-361	3962	5310	2977	2842	2737	2411	3238	2856	2502	4250	5863	3931	5803	6679	5106	5464	4598	2567	3986	3643	2520	4000	4253	3102	2311	3001	3557	3274	3051	5231	3531	3803	3936	3011	4456
bta-miR-374b	3941	4227	2762	3230	3577	3161	4407	2568	3951	4571	8137	3148	4941	5292	3205	3646	3877	2456	3977	3686	2058	2895	3083	3379	2496	3334	2726	3567	3316	5089	2966	3431	5174	3755	5839
bta-miR-16a	3830	3318	2734	2964	3676	3471	2474	1580	2629	3558	7089	1852	4951	5288	1402	1612	2481	1179	2099	2169	777	1171	1637	2109	1912	2766	864	1779	1780	5534	2664	2908	3472	2664	2834
bta-let-7d	3433	3552	2033	2621	2574	2553	3280	2642	2377	3643	6323	2880	4880	5049	2317	2585	2695	2109	3255	2565	1617	2297	2361	2881	2156	2338	2131	2963	2482	3776	2025	2266	5233	3640	4515
bta-miR-20a	3388	4028	2284	2530	3121	2537	2878	1455	2522	3136	6004	1906	2869	2725	2132	2370	2427	1647	2580	2204	1799	1732	1954	2661	1915	1894	1855	3043	2008	5080	2261	2207	4276	3021	3818
bta-miR-378	3230	2585	2604	2487	2623	3609	2453	1411	3819	2232	5226	2214	3747	4248	1965	2553	3850	1516	3175	3383	1453	2124	3503	2214	1941	2808	1524	2463	3192	3398	2010	2063	2495	1639	3174
bta-miR-7	3083	3035	1663	1778	2374	2549	2994	1366	2096	2477	4308	1496	2385	2791	2636	2786	2777	2270	3304	2727	1928	2415	2385	3328	2442	2341	1889	2724	2207	3229	2133	2078	3795	2075	3754
bta-miR-450b	3044	1378	1201	1736	1563	2604	1846	970	1171	1487	2877	902	1326	1522	1759	1427	2191	1870	2669	2723	1125	1548	2253	1679	1272	1805	2498	2657	2741	4730	1852	1830	1611	1249	1801
bta-miR-1	3020	2547	1684	2903	2401	5692	2693	1949	1129	1600	3812	1830	2130	2411	3465	2133	3335	1304	2717	1915	1416	2241	3026	2280	1996	2376	1543	2477	3012	7816	3621	3101	2027	1842	3103
bta-miR-2284x	2998	3261	1881	2443	2683	3143	2742	1622	2795	2476	6102	2267	3336	3290	2769	2887	3430	1754	3250	2906	1317	2182	2569	2462	1882	2272	1812	3292	2426	3479	2338	2226	4016	2186	3814
bta-miR-98	2996	3152	2586	2948	3379	3384	2490	1722	4445	2955	7039	2492	5125	5555	2699	2971	4105	1624	4373	3904	1438	2190	3230	2066	1905	3068	1435	2723	3606	3402	1707	2461	2747	2283	4237
bta-miR-532	2994	2845	2356	2255	2213	2613	2909	1203	2872	2440	4730	1904	2855	3518	3340	3082	4492	1742	3371	3126	1848	2686	3924	2505	2093	2360	2022	3458	3243	3113	1849	1944	2794	1819	3081
bta-miR-185	2974	3286	1961	1986	1558	1596	2483	1509	2051	2351	4119	1844	2269	2934	2200	2241	2145	1885	2463	1913	1440	1970	2447	2070	1950	1696	2625	3300	2370	2976	1702	1664	3359	2026	2691
bta-miR-339b	2923	2471	1692	2560	1739	1590	1449	944	1904	2038	4558	1574	2527	2838	2197	2411	2743	1369	2443	2307	1108	1319	1703	2271	1837	2063	1750	2661	2111	3126	1832	1852	2269	1586	2590
bta-miR-423-3p	2843	2798	1573	1795	1534	1715	1558	1309	1403	2398	4493	2566	3556	3491	2000	2393	2094	1719	2526	2042	1257	1627	1474	2148	1730	1768	1880	2117	1336	2136	1418	1627	2452	1937	2523
bta-miR-181b	2680	2439	1282	2576	2031	2037	1472	1164	1533	1803	4468	1432	2328	2770	1216	1168	1639	1564	2100	1625	783	902	984	1463	1366	1257	1274	2686	1574	3544	1597	1791	2822	2064	3195
bta-miR-362-5p	2575	2825	1701	1186	1450	1534	2080	1066	1412	2088	2611	1481	1863	2041	1958	2524	1794	1190	1591	1452	1549	1858	1603	1815	1860	1747	1505	1841	1137	2055	1349	1286	2479	1880	2355
bta-let-7e	2365	2207	1467	2850	3064	3268	3654	2424	2998	3402	7809	2682	4697	5898	2850	3384	4026	3437	4681	4636	2004	2588	3547	3489	2705	2683	3281	4676	4350	5163	2644	2777	4947	3136	4408
bta-miR-29c	2148	2072	1305	1504	2113	1610	2295	1289	1613	2891	5470	1744	3543	3060	1342	1551	1694	1099	1764	1362	791	1128	888	1700	1498	1560	868	1784	974	1667	1299	1072	2268	1717	1578
bta-miR-342	2098	4678	2546	1567	1661	1177	4771	1828	1536	7618	10491	6833	8420	8216	4510	5393	3003	1458	1802	1159	2674	3430	3439	2013	1351	1139	4407	1742	1804	3451	1832	1818	3174	2221	3058
bta-miR-2478	2035	1169	1149	947	769	846	466	444	674	1281	1111	1114	1297	1559	663	651	836	586	901	909	730	769	845	1424	765	931	720	783	706	729	610	873	1483	925	1208
bta-miR-652	2013	2183	1324	869	1190	1360	1898	1333	1449	2214	3149	1605	2407	2328	2565	3355	2750	1308	2166	1651	1256	1912	1676	1513	1901	1287	1966	2372	1622	1549	1487	1152	2378	1589	2046
bta-miR-451	1930	1091	1048	8438	1030	757	1531	775	1091	2164	11140	5687	3122	10241	1308	2184	1344	1992	1972	1477	1068	1207	1138	2444	1493	1027	1207	1988	2308	2572	2125	1281	2329	1973	2564
bta-miR-139	1845	2222	909	1278	966	832	914	716	923	2414	3272	1640	1901	2323	851	984	737	824	989	1019	604	671	656	1370	1199	1048	980	1192	613	1814	871	1222	2080	1410	1824
bta-miR-93	1820	1562	1021	2183	1298	1738	901	790	1291	1373	3763	1100	2291	2600	751	784	1314	869	1407	1417	471	551	743	1263	1053	1263	610	1504	1271	2984	1377	1485	1480	1200	1597
bta-miR-107	1815	1349	999	1594	1328	1207	1991	1159	1464	2340	4506	1334	2443	2397	1190	1468	1596	698	1339	1169	738	912	943	1426	1311	1346	678	1586	1194	2104	1424	1480	2196	1690	2146
bta-miR-32	1716	1464	1021	1415	1522	1188	2136	1121	1685	1894	4434	1048	2583	2144	1155	1269	1318	1078	1881	1412	887	1171	1037	1351	1296	1376	827	1796	1048	1861	1221	1155	1904	1922	1760
bta-miR-484	1702	1372	775	938	741	816	2134	1120	1075	2617	3550	1943	2525	2242	1497	1999	991	1155	1394	1033	1305	1364	850	1676	932	1075	1524	1302	783	1617	1203	1118	2777	1865	1802
bta-miR-379	1667	1162	666	1270	856	672	776	507	819	736	1604	508	820	904	685	803	1120	530	729	781	320	538	643	901	823	775	591	939	854	1986	832	843	1099	701	1048
bta-miR-221	1648	1709	1057	2427	2091	2795	1259	1050	1615	1366	3635	1501	2426	3195	1323	1464	2432	883	1775	2018	697	670	1227	1463	1145	1903	1080	2090	2127	3365	1748	2024	1865	1614	2020
bta-miR-409a	1595	1565	1039	925	725	461	1722	730	979	2114	3688	1225	1963	2205	3383	3009	2747	1216	1468	1141	2395	2062	2744	729	533	589	2658	1842	2216	1484	864	743	1537	1002	1702
bta-miR-199c	1574	1480	1650	1656	1922	2273	837	681	1692	1010	2168	841	1806	2293	1554	1654	2374	795	1702	2009	763	852	2121	905	599	1686	995	1503	2322	2140	1570	1692	884	609	1094
bta-miR-17-5p	1459	1606	936	1080	1249	951	1065	549	753	1482	2446	881	1178	1588	755	882	783	513	911	814	649	654	634	1107	820	766	494	947	801	2080	1120	1057	1708	1234	1433
bta-miR-224	1456	940	559	859	788	939	2131	1372	2092	2315	4057	1033	1919	1583	1248	2356	2128	1589	2222	1937	681	1316	1151	1704	1361	1512	1661	2155	1380	1726	1090	1436	1943	1038	2311
bta-miR-15b	1439	1481	725	1065	1089	939	745	787	691	1047	1719	1120	1580	1644	981	1133	1015	681	1062	1040	563	785	960	985	703	948	842	879	917	1608	920	1081	1625	985	1443
bta-miR-133a	1223	928	644	1225	626	1559	595	710	219	728	1694	899	1199	1394	672	520	608	315	679	488	346	548	535	878	720	771	379	614	561	2595	1197	1003	627	549	926
bta-miR-150	1124	1866	621	1060	792	1005	613	595	466	751	1462	774	1019	1457	771	836	609	467	663	611	429	497	632	683	538	448	811	762	491	2184	910	1145	1182	796	902
bta-miR-411a	1024	713	549	769	597	387	530	332	520	543	1046	373	525	582	505	543	723	318	584	504	254	357	379	527	429	495	422	642	430	1200	517	439	614	408	468
bta-let-7a-3p	994	1068	577	788	829	898	1489	794	1161	1474	3013	986	1671	1669	1081	1103	1183	592	1137	1062	568	735	919	841	592	842	760	1496	802	1296	647	937	2026	1444	2672
bta-miR-222	992	1143	752	1123	1058	1247	697	734	903	893	2113	1014	1705	2248	1117	1175	1424	763	1567	1341	518	733	996	1041	600	1310	1052	1375	1291	2227	1110	1201	1411	935	1251
bta-miR-2285k	979	928	568	679	704	636	914	489	596	701	1174	594	798	1118	1149	1019	1152	585	1017	868	720	879	1215	620	492	630	697	847	804	1255	626	716	963	572	973
bta-miR-6524	958	814	350	727	684	561	618	345	512	445	1081	609	970	905	1112	823	1172	666	1155	747	509	687	659	849	579	633	1013	999	681	1946	875	828	775	440	681
bta-miR-429	933	681	423	571	528	519	978	589	635	1128	2033	625	1275	1127	502	619	548	650	858	643	467	504	374	984	648	654	433	784	465	999	574	808	1205	876	1311
bta-miR-183	932	2014	1615	693	777	739	4345	1514	1645	5208	8378	3011	4373	5006	8636	7933	4302	2807	2465	1688	5826	7642	7947	1585	845	1078	3128	2714	2400	985	779	854	2336	1411	3285
bta-miR-425-5p	931	720	436	433	473	527	561	442	563	837	1846	616	1128	1200	372	450	487	471	497	582	315	378	265	518	587	452	353	398	426	1129	567	477	777	657	711
bta-miR-193b	886	834	458	560	619	1292	535	495	400	393	1006	453	803	787	415	541	589	263	427	445	215	214	433	497	581	466	349	441	320	614	638	404	607	426	718
bta-miR-130a	828	912	487	959	883	892	166	196	280	396	1132	292	565	784	172	186	365	207	350	318	73	150	157	542	732	840	252	431	277	2654	1233	1465	279	234	294
bta-miR-197	824	985	408	543	444	506	479	351	263	805	1484	757	879	1087	407	613	664	359	602	548	261	459	479	364	341	242	355	351	296	600	472	374	756	412	608
bta-miR-29b	816	1012	776	987	1470	1278	1666	1248	975	2323	3252	1379	2269	1785	1533	1898	957	840	1332	1054	1040	1456	1034	1126	1180	1069	1108	1400	727	989	1057	771	1922	1467	1396
bta-miR-363	802	771	324	488	378	284	217	203	204	458	720	315	457	536	481	366	384	330	336	369	265	314	221	420	376	411	443	348	319	926	376	490	602	415	493
bta-miR-155	790	829	459	864	835	876	475	532	644	668	1180	481	660	807	469	420	473	303	456	439	381	310	563	414	316	443	394	499	427	1960	756	886	1142	714	1026
bta-miR-154c	769	510	296	476	443	312	245	250	379	727	1071	327	627	636	317	455	588	272	461	516	321	297	336	548	390	620	403	506	459	1065	566	507	686	416	543
bta-miR-3432	738	903	467	664	632	870	666	522	615	845	1613	691	879	1288	680	658	884	422	731	766	454	499	673	620	563	522	642	791	808	1064	518	774	1245	792	1054
bta-miR-335	724	957	332	1009	1180	1869	474	409	163	626	1037	756	782	661	1230	1131	896	527	1068	641	588	341	557	758	488	887	541	589	638	1105	493	391	1184	489	815
bta-miR-331-3p	717	674	518	537	429	571	548	272	464	645	1039	449	799	844	443	543	533	413	653	475	332	424	461	735	790	728	522	562	483	1015	670	632	879	631	695
bta-miR-194	694	817	590	656	584	607	539	362	583	685	1131	816	1102	1092	702	740	966	338	744	514	456	536	580	518	382	592	549	536	500	1024	572	675	813	621	615
bta-miR-769	670	698	461	741	591	549	511	192	336	419	1142	329	416	582	691	539	685	435	572	562	329	462	591	539	629	618	486	548	532	1095	540	603	608	348	680
bta-miR-494	635	523	381	514	446	356	318	263	450	678	1180	452	543	689	414	563	734	389	534	592	330	373	454	572	290	463	533	445	510	799	434	461	565	360	550
bta-miR-1388-5p	627	1352	466	613	452	418	662	193	274	595	1107	480	926	909	1139	765	673	809	674	482	763	1105	958	661	464	369	1047	571	490	1899	641	541	731	396	790
bta-miR-196a	621	501	501	299	487	543	336	491	522	437	866	251	506	699	222	314	443	148	310	278	125	137	265	415	284	490	214	214	278	591	316	452	617	418	592
bta-miR-424-5p	617	271	208	366	306	202	112	78	90	190	354	129	221	339	97	114	142	92	153	113	77	104	104	134	102	175	156	160	160	403	202	245	192	118	162
bta-miR-6119-5p	606	522	363	411	474	550	580	357	546	846	2337	597	1274	1847	257	330	703	464	542	651	266	299	284	514	488	590	216	568	549	863	314	470	560	394	713
bta-miR-497	590	750	560	864	771	759	361	301	488	753	1423	409	773	1123	388	453	490	187	483	468	217	263	410	390	401	593	308	489	406	1090	600	623	463	435	549
bta-miR-215	578	655	340	904	804	682	780	324	526	402	798	942	1340	1784	1557	1449	1371	1325	1873	1483	584	999	1233	1320	1316	1116	468	461	502	1961	1012	972	1547	1126	1755
bta-miR-34a	562	420	427	380	360	495	274	266	627	872	2208	500	1796	1308	226	162	520	356	546	459	93	70	192	368	320	436	86	321	426	864	367	471	287	193	346
bta-miR-204	528	755	443	575	642	410	494	394	560	694	1523	669	986	1297	409	506	533	214	598	519	235	297	390	534	477	471	316	440	313	1190	505	683	587	543	652
bta-miR-128	504	473	443	449	556	485	617	300	604	545	987	490	893	958	733	669	808	325	665	623	339	464	787	454	313	461	388	615	659	600	441	538	638	542	614
bta-miR-380-3p	497	394	255	390	350	212	227	163	214	303	685	153	406	537	201	300	351	176	320	361	117	127	203	295	255	344	178	365	325	760	340	418	349	149	367
bta-miR-196b	494	546	552	525	703	745	327	224	403	336	676	295	696	587	140	191	356	190	438	254	116	108	171	350	229	376	136	231	356	638	309	423	484	229	535
bta-miR-3431	488	379	317	327	466	422	654	326	1067	551	1535	326	676	602	403	689	798	311	807	763	268	396	425	530	312	514	377	745	585	627	357	539	377	243	646
bta-miR-19a	474	348	204	307	326	225	208	128	169	311	556	148	329	365	177	182	263	144	287	203	129	134	112	291	284	239	133	362	188	547	207	255	385	211	304
bta-miR-425-3p	461	456	307	366	316	292	314	201	301	470	834	342	671	613	330	340	428	287	399	436	196	263	266	329	265	400	271	488	349	472	350	380	406	246	340
bta-miR-486	459	1783	927	1379	338	269	3116	389	287	4680	13358	6755	4312	12157	2368	4165	2504	1841	699	326	1895	2460	2771	883	489	186	3169	760	1520	715	447	289	947	651	1205
bta-miR-1260b	454	356	281	370	197	248	211	115	272	297	577	283	429	634	224	287	381	118	183	370	193	183	239	286	214	258	155	124	255	188	110	192	233	307	316
bta-miR-381	446	428	248	471	281	195	313	252	346	366	644	168	334	415	354	371	453	212	367	295	195	229	320	241	195	253	353	382	326	672	391	357	460	276	533
bta-miR-340	426	423	241	165	235	213	343	244	258	458	521	302	418	399	312	459	305	295	469	390	323	457	256	387	278	346	288	262	200	239	173	221	613	463	698
bta-miR-92b	372	324	197	233	213	186	247	156	205	358	591	330	424	365	228	274	216	255	215	200	142	216	203	249	180	168	241	292	191	334	180	223	362	257	281
bta-miR-6522	370	346	209	267	274	283	386	189	290	409	788	255	415	488	572	499	495	298	475	446	270	420	448	432	459	338	377	468	403	540	243	323	407	344	515
bta-miR-500	366	422	227	252	245	184	276	125	211	246	340	208	316	391	202	250	205	140	231	152	147	206	181	325	254	286	156	259	146	292	241	246	432	286	283
bta-miR-29d-5p	365	329	269	313	258	351	266	133	219	202	473	164	204	250	205	197	249	129	170	218	132	173	145	213	228	212	119	213	206	340	239	237	254	171	247
bta-miR-2419-5p	360	226	104	206	153	257	98	79	119	227	662	191	445	272	139	118	162	128	214	96	177	188	185	218	178	168	246	552	338	735	423	360	741	585	604
bta-miR-455-3p	348	273	154	378	297	325	135	191	120	180	380	202	223	359	184	197	229	121	181	140	94	113	153	208	128	176	168	153	122	371	262	212	248	136	167
bta-miR-106b	345	309	164	377	254	291	188	109	167	262	539	162	395	417	152	121	172	101	200	215	71	95	120	210	227	215	67	189	159	519	193	246	365	196	279
bta-miR-6120-3p	340	219	183	291	248	270	530	256	284	289	736	206	254	365	304	326	316	276	333	365	137	208	237	407	384	480	277	328	317	431	221	286	484	399	525
bta-miR-411c-3p	332	228	304	349	347	137	135	101	306	244	489	224	356	533	352	309	511	101	287	362	132	141	324	164	135	248	204	152	387	489	229	266	211	138	305
bta-miR-15a	326	295	122	203	184	246	145	156	197	183	784	109	263	425	42	64	147	122	194	175	37	48	61	189	178	225	47	234	125	449	219	220	248	244	198
bta-miR-345-3p	318	236	213	189	219	244	207	100	269	245	435	136	196	242	185	209	237	165	269	255	141	167	212	233	206	239	137	255	190	330	187	213	292	219	189
bta-miR-493	317	169	141	189	102	114	110	142	140	145	261	96	150	293	193	198	251	135	207	224	142	123	188	167	120	145	178	190	242	559	246	177	275	130	236
bta-miR-345-5p	300	266	211	216	222	191	189	99	219	221	418	132	227	244	201	205	215	111	198	250	140	152	129	273	281	270	125	215	205	256	174	198	186	104	190
bta-miR-452	297	185	148	91	187	138	398	210	386	324	563	175	300	269	193	228	223	206	255	230	88	156	190	216	159	260	188	144	210	194	196	202	259	141	325
bta-miR-181c	295	218	105	284	263	469	127	133	198	143	672	106	387	393	19	36	162	236	347	267	23	35	30	183	204	259	34	324	206	584	268	285	247	162	258
bta-miR-502a	293	313	218	156	146	157	407	187	199	291	309	236	341	313	377	429	191	135	296	132	275	322	349	276	269	199	298	340	208	184	166	111	396	316	217
bta-miR-34c	275	96	168	488	242	323	223	118	318	99	242	110	200	269	154	250	305	130	219	247	105	190	265	288	206	275	75	174	120	177	96	86	253	169	204
bta-miR-421	273	260	198	195	276	290	301	189	318	282	767	196	437	584	141	275	317	204	297	249	122	133	170	303	259	325	123	304	297	350	246	259	435	345	541
bta-miR-499	272	132	120	120	131	165	365	256	188	264	453	134	239	202	231	191	160	170	248	133	262	204	138	186	179	154	173	384	122	232	167	130	238	248	173
bta-miR-149-5p	270	405	224	277	204	200	103	126	124	343	536	201	408	397	248	304	334	87	169	138	136	140	164	265	193	234	229	198	235	225	184	171	210	229	297
bta-miR-218	249	300	190	348	298	332	180	156	184	169	513	143	443	397	139	129	255	105	177	230	97	94	153	165	178	276	127	218	194	548	337	271	151	165	198
bta-miR-193a-5p	236	249	170	170	127	141	219	132	151	295	477	186	365	261	150	211	159	107	207	130	124	140	133	149	82	97	113	162	98	73	88	88	263	204	211
bta-miR-382	235	217	112	174	131	93	101	103	117	160	276	87	207	209	86	119	145	81	79	91	44	62	95	128	94	129	79	51	115	244	133	164	201	96	156
bta-miR-135a	229	251	131	73	157	111	54	43	114	153	300	156	171	239	142	295	347	60	210	123	190	272	319	149	111	183	159	249	254	109	61	98	220	130	459
bta-miR-144	214	121	107	1085	132	70	254	123	149	203	879	547	200	1149	215	269	99	236	220	124	164	141	168	261	209	148	118	163	222	415	255	152	293	282	317
bta-miR-331-5p	212	196	174	195	135	124	243	103	192	179	380	139	215	283	240	240	213	114	275	170	125	154	209	197	131	217	206	215	148	235	140	181	269	158	223
bta-miR-210	205	150	124	153	160	101	160	70	111	208	414	157	214	232	78	110	170	70	140	108	80	64	90	127	147	136	59	121	139	215	172	114	177	88	135
bta-miR-1343-3p	201	270	145	127	98	82	217	165	105	463	445	267	323	306	102	236	157	154	154	183	91	123	160	133	150	135	197	94	103	155	96	153	167	98	214
bta-miR-1307	194	86	90	105	96	103	81	39	82	124	186	132	172	157	102	111	104	84	133	136	51	67	117	92	48	79	40	67	114	124	80	89	145	86	148
bta-miR-4286	181	174	189	166	97	70	118	46	144	60	150	67	141	209	79	91	132	40	100	124	45	90	97	107	109	89	50	74	112	82	66	96	90	68	121
bta-miR-99a-3p	180	194	123	222	198	275	103	61	163	138	424	65	304	275	102	130	174	84	180	136	90	81	99	114	128	156	79	191	138	259	199	159	134	105	163
bta-miR-432	174	94	138	140	133	118	129	70	173	172	419	80	279	310	131	107	274	89	124	217	88	79	169	128	59	139	167	115	261	187	140	127	207	143	149
bta-miR-106a	166	186	97	114	124	80	59	40	78	170	181	91	96	179	68	83	100	58	89	83	70	27	44	152	105	97	55	75	78	207	82	101	97	98	84
bta-miR-22-5p	163	87	106	74	109	131	87	54	159	101	217	95	152	221	84	50	117	49	85	91	61	95	105	100	78	109	30	37	64	139	89	83	80	101	92
bta-miR-142-3p	149	122	43	122	79	93	23	41	52	45	130	58	82	99	63	24	48	21	55	19	27	22	31	44	42	35	34	16	62	223	84	91	70	28	39
bta-miR-369-3p	137	125	66	140	118	105	107	52	103	119	357	80	196	173	142	161	261	102	124	129	82	51	109	94	55	113	94	109	138	288	92	140	101	70	143
bta-miR-2299-5p	136	157	48	87	73	64	85	43	67	68	152	53	43	70	119	107	59	86	81	23	62	47	104	110	100	65	74	142	59	151	62	70	128	53	76
bta-miR-338	132	199	112	225	255	154	186	134	204	148	212	117	110	190	160	163	156	65	88	84	43	51	87	120	98	75	76	120	84	466	195	233	80	56	117
bta-miR-655	131	71	38	80	58	27	64	43	32	49	127	55	36	114	30	50	36	22	57	27	31	17	37	35	48	56	53	32	38	124	41	62	54	49	49
bta-miR-20b	125	93	39	69	46	33	39	16	33	46	94	30	63	75	42	35	58	27	38	75	28	22	26	41	25	55	48	68	53	140	40	59	93	43	62
bta-miR-411c-5p	121	172	64	122	108	65	122	80	118	190	460	88	157	140	109	126	114	121	139	92	66	65	61	140	81	94	111	141	113	276	148	119	208	110	168
bta-miR-505	121	141	96	159	113	116	88	54	95	135	193	124	147	150	132	128	208	35	119	71	76	98	137	99	44	100	100	80	110	246	102	120	133	81	225
bta-miR-2284ab	115	165	89	36	58	79	103	70	92	139	226	75	179	133	89	63	145	47	96	106	41	66	105	134	82	128	56	49	76	223	119	121	145	91	135
bta-miR-502b	115	112	48	83	75	99	90	74	70	77	161	78	156	124	134	158	166	145	114	200	88	121	142	127	111	96	138	129	131	110	63	114	122	100	123
bta-miR-362-3p	111	111	74	66	74	87	87	32	53	106	199	82	143	138	74	87	124	34	71	99	78	69	58	84	82	98	51	56	43	90	61	37	124	70	87
bta-miR-874	111	230	90	95	72	97	237	170	58	240	259	116	185	204	117	157	138	75	89	107	85	89	101	121	169	126	191	119	118	185	110	123	200	170	121
bta-miR-3613	110	207	94	110	118	183	39	31	82	132	231	40	132	147	65	83	124	61	120	107	49	66	69	101	100	158	61	81	86	250	119	133	143	102	100
bta-miR-487b	104	79	58	88	48	47	18	37	68	69	194	70	120	96	21	40	80	26	54	46	35	23	49	55	51	43	47	0	68	87	68	47	77	60	83
bta-miR-29d-3p	98	257	172	207	234	154	255	226	207	232	360	219	356	279	302	302	256	119	181	110	125	158	178	169	146	71	207	180	160	109	105	107	315	200	304
bta-miR-21-3p	96	78	63	76	73	80	94	57	64	113	268	83	96	132	65	79	93	66	35	76	83	47	33	101	78	97	48	38	58	375	152	97	117	64	66
bta-miR-1296	94	59	41	69	46	43	35	28	69	94	149	68	83	134	56	64	95	44	77	57	34	58	63	73	26	27	44	40	65	82	57	33	37	38	74
bta-miR-24	91	72	33	76	80	77	42	30	35	41	93	47	65	83	44	50	20	8	46	53	40	29	26	52	40	47	27	17	32	67	29	35	73	46	42
bta-miR-708	89	141	92	56	57	47	106	76	71	69	85	48	108	103	51	60	79	23	50	108	38	39	74	100	52	94	40	31	65	127	65	68	40	26	98
bta-miR-2285f	88	92	50	88	86	91	35	49	73	51	127	41	58	67	113	79	65	57	50	73	43	52	94	69	87	71	88	106	64	94	49	51	96	35	108
bta-miR-495	88	83	66	123	129	57	57	45	86	139	197	75	102	209	103	88	165	47	128	140	47	82	95	100	79	148	80	44	123	207	91	128	110	56	106
bta-miR-17-3p	87	55	49	46	60	38	47	25	19	83	89	41	97	87	49	51	51	34	57	44	41	47	33	63	71	54	20	74	38	75	92	38	50	83	39
bta-miR-2285aa	83	82	47	49	82	48	44	30	62	54	157	50	84	119	63	44	73	50	80	82	41	55	62	102	78	72	44	42	50	98	57	58	99	51	94
bta-miR-2285q	83	52	24	72	79	66	49	34	40	30	78	43	34	68	104	63	40	67	76	54	34	105	84	49	52	61	49	84	52	137	58	96	42	31	67
bta-miR-328	81	109	53	59	91	71	97	86	141	208	237	104	203	152	99	132	105	97	110	97	94	109	58	66	105	95	90	127	81	120	80	99	170	111	152
bta-miR-885	81	53	101	54	62	94	213	145	250	277	548	242	376	401	41	156	171	83	173	212	89	139	145	93	130	140	76	159	101	80	92	110	294	215	305
bta-miR-30b-3p	75	44	66	50	85	44	37	19	68	55	97	48	19	70	70	75	57	50	75	55	19	39	44	36	48	36	43	103	60	43	38	38	49	74	71
bta-miR-190a	74	69	72	40	71	91	113	65	117	90	284	83	93	150	15	29	43	35	48	71	13	44	40	66	64	48	21	39	53	80	51	63	117	96	132
bta-miR-877	74	26	29	37	28	33	40	40	10	86	151	27	101	48	16	37	76	35	46	35	37	42	43	71	45	25	52	44	37	37	24	41	39	52	57
bta-miR-2284ab	73	33	40	40	10	86	151	27	120	142	249	129	292	188	106	75	57	50	36	58	55	30	51	76	72	79	77	91	103	76	128	75	101	80	92
bta-miR-410	72	36	73	83	47	35	24	24	60	59	159	11	100	95	30	43	89	29	58	46	13	21	52	31	33	81	28	32	72	102	55	70	46	29	73
bta-miR-181d	71	90	39	67	105	96	71	88	59	87	138	91	48	118	69	55	58	99	112	81	76	46	69	83	69	62	46	73	67	108	94	83	118	114	150
bta-miR-214	70	127	137	119	170	170	163	162	120	142	249	129	292	188	106	154	163	77	102	87	79	77	91	103	76	128	75	117	96	228	202	169	148	92	145
bta-miR-424-3p	70	29	32	31	50	28	7	10	33	31	62	49	60	62	33	26	26	16	39	12	36	18	64	20	5	5	29	31	53	45	14	23	19	9	21
bta-miR-378c	69	86	82	48	45	57	73	37	105	75	169	58	91	110	49	63	118	36	58	55	30	51	76	72	61	59	41	75	75	111	72	63	57	75	93
bta-miR-6529	69	56	21	15	29	16	43	37	16	56	128	51	88	40	23	38	49	38	50	55	22	36	35	34	38	39	43	39	37	59	16	32	107	46	75
bta-miR-2284w	66	58	41	25	50	37	17	7	31	47	31	34	35	36	50	36	53	20	46	59	27	24	30	26	43	39	39	30	61	85	38	34	46	24	56
bta-miR-27a-5p	64	48	44	36	52	81	55	35	53	28	102	41	73	67	61	24	42	26	63	23	67	28	68	76	37	43	35	78	31	89	42	32	65	34	57
bta-miR-2336	63	80	25	84	67	76	96	17	49	79	113	53	98	100	73	74	94	73	110	56	27	75	105	90	67	60	67	109	65	140	51	82	60	58	84
bta-miR-6119-3p	63	52	27	55	27	50	42	28	49	47	123	29	48	88	50	40	51	54	26	78	17	10	32	77	26	58	21	35	43	91	43	26	42	24	85
bta-miR-744	63	66	31	68	40	48	48	26	50	69	95	31	41	64	34	42	53	63	99	56	5	37	14	39	66	51	55	71	44	53	31	52	75	39	26
bta-miR-1839	60	71	72	54	74	86	58	34	73	43	124	45	60	80	101	103	133	49	98	71	51	77	57	88	79	74	44	62	81	87	62	62	83	52	167
bta-miR-2285o	60	66	62	54	56	49	95	31	51	103	79	93	53	113	185	146	81	60	57	71	66	128	119	73	85	50	48	43	48	107	100	72	108	39	61
bta-miR-378b	59	11	33	21	21	33	14	3	19	22	33	17	20	51	9	25	40	9	21	27	2	16	56	18	15	30	17	13	18	29	8	14	15	4	40
bta-miR-301a	57	40	25	43	67	67	10	16	28	39	148	22	86	96	1	3	29	24	13	59	10	2	7	58	31	34	11	104	56	98	63	54	36	35	49
bta-miR-326	57	40	47	47	30	40	69	33	38	105	89	52	47	92	39	61	67	25	56	30	22	21	50	34	38	41	32	63	31	56	26	43	39	46	19
bta-miR-504	54	96	50	110	93	54	68	47	44	114	164	111	108	119	64	54	36	52	86	71	41	64	52	98	50	56	68	118	63	169	87	91	82	48	45
bta-miR-543	52	49	40	50	24	16	28	52	46	104	170	52	83	128	40	57	83	41	39	61	17	24	14	52	28	47	21	45	66	116	47	47	68	73	51
bta-miR-193a-3p	51	61	39	59	52	40	60	28	39	53	47	38	93	59	21	30	40	9	27	48	13	35	28	49	56	34	17	75	29	45	21	46	42	32	31
bta-miR-758	51	72	43	55	37	33	39	17	47	55	129	28	22	52	38	74	49	48	55	83	66	20	80	69	60	58	59	58	62	90	47	85	63	33	76
bta-miR-18a	50	40	27	46	36	27	30	14	10	36	140	10	40	56	18	17	31	9	25	32	5	21	14	31	36	29	14	41	31	53	22	38	33	48	17
bta-miR-582	50	36	20	30	44	12	13	4	11	23	32	16	22	36	37	17	26	22	26	17	18	19	10	40	26	34	19	27	30	86	40	10	29	10	26
bta-miR-296-5p	48	14	16	25	14	29	44	27	12	31	44	26	90	54	8	12	5	13	5	4	6	8	7	28	36	12	31	15	1	29	10	41	28	29	55
bta-miR-324	48	50	33	47	67	63	76	47	32	83	152	66	74	59	30	78	87	13	55	86	24	21	47	42	25	33	36	97	79	79	78	38	44	65	47
bta-miR-1388-3p	45	114	45	118	93	67	34	8	30	32	127	49	96	47	31	13	41	36	42	69	41	36	31	57	38	35	22	75	39	164	74	68	56	35	39
bta-miR-2285e	45	77	52	36	29	38	93	115	88	97	225	38	55	87	41	56	54	57	50	27	30	36	47	40	47	52	43	52	46	69	49	35	50	33	41
bta-miR-136	44	28	17	13	26	10	9	29	10	8	73	5	16	32	4	10	7	7	6	3	10	3	5	6	12	22	9	19	6	46	3	28	11	13	39
bta-miR-2284y	41	37	13	31	38	31	9	21	25	22	23	8	37	42	26	9	41	6	31	29	17	20	30	18	23	27	11	12	16	48	29	12	21	10	20
bta-miR-671	41	21	27	20	6	25	29	28	13	30	32	27	35	33	5	22	26	19	24	12	9	16	5	15	21	24	12	22	12	37	14	16	54	23	23
bta-miR-370	40	34	36	68	19	27	64	69	69	61	111	85	109	227	92	90	136	30	35	68	54	95	81	34	23	48	46	61	87	68	39	20	35	34	51
bta-miR-376e	38	84	55	58	59	16	18	17	39	41	104	42	67	55	43	29	48	8	50	41	8	20	26	30	26	24	29	25	46	67	29	32	34	1	29
bta-miR-455-5p	38	50	20	58	32	63	28	16	18	18	45	12	31	18	16	15	21	15	24	12	21	2	15	13	6	14	12	9	17	71	37	20	40	16	27
bta-miR-7859	38	58	47	48	70	26	62	81	69	159	171	85	194	125	129	153	69	52	70	96	81	182	82	75	42	62	67	90	81	92	39	38	118	69	114
bta-miR-299	37	6	11	23	25	1	29	6	14	22	19	16	0	6	4	8	6	0	4	24	10	1	0	11	11	6	6	11	8	42	11	10	10	22	15
bta-miR-6517	37	10	16	33	39	30	16	24	43	36	50	9	36	48	29	31	51	11	39	19	18	51	29	21	29	18	33	25	14	33	24	28	64	40	36
bta-miR-6123	36	36	8	31	20	13	12	14	18	26	48	24	13	45	23	5	35	0	7	37	10	19	23	36	9	18	11	18	23	28	20	22	21	23	7
bta-miR-369-5p	35	47	14	21	27	13	0	7	12	4	24	20	9	26	16	24	30	5	5	4	4	3	19	8	5	19	8	0	11	22	18	6	20	25	9
bta-miR-483	34	20	12	25	8	15	0	8	2	18	47	5	39	21	8	15	19	5	22	14	16	16	9	16	2	12	13	21	13	19	5	23	10	20	53
bta-miR-491	34	49	11	20	32	19	25	14	32	25	57	55	35	65	31	28	24	10	19	21	15	11	21	31	21	33	25	13	32	32	24	14	19	44	52
bta-miR-154b	33	58	27	37	33	24	30	12	38	38	50	26	26	61	40	40	31	35	51	61	31	26	28	44	32	9	29	45	29	73	42	48	34	25	53
bta-miR-296-3p	32	21	28	17	21	23	17	20	13	41	15	10	52	83	25	17	34	26	37	42	8	19	18	18	20	44	33	7	13	51	27	53	30	23	49
bta-miR-95	32	102	28	29	55	46	76	57	74	75	133	65	79	151	52	108	129	40	70	38	29	32	44	59	66	39	54	110	41	57	26	50	84	29	67
bta-miR-130b	31	33	10	37	31	30	10	24	21	21	60	18	29	63	12	2	25	14	15	8	5	0	8	30	14	49	3	38	15	95	45	58	44	36	7
bta-miR-223	31	30	32	60	104	38	50	22	43	61	176	127	67	152	16	58	23	31	14	13	17	3	18	51	14	35	25	20	65	72	60	49	79	35	78
bta-miR-654	30	23	16	32	13	11	18	5	5	25	54	12	25	28	8	16	29	8	10	11	8	10	20	9	7	13	13	29	10	48	32	14	4	19	9
bta-miR-2285b	27	17	18	61	38	54	41	22	29	32	52	20	24	54	38	26	42	33	20	33	11	36	26	37	25	23	30	37	31	92	63	47	57	44	17
bta-miR-2285u	26	7	1	2	2	7	0	0	0	7	1	11	1	18	6	12	5	14	12	5	13	4	4	11	4	0	10	0	0	0	2	10	0	4	14
bta-miR-133b	22	46	35	40	15	36	24	13	4	37	30	21	25	34	54	34	14	13	29	10	21	21	16	41	23	42	9	33	20	111	27	39	26	23	51
bta-miR-212	22	32	11	15	10	23	45	20	22	29	77	9	5	17	26	18	21	4	31	19	15	5	40	9	13	24	17	0	44	37	10	16	48	22	24
bta-miR-2284aa	22	28	20	23	36	10	11	11	13	36	56	10	12	52	16	16	11	29	23	22	6	5	26	19	17	26	20	36	24	16	28	34	12	20	27
bta-miR-454	22	16	5	13	7	46	18	9	18	25	78	11	51	56	6	3	7	13	50	22	2	19	1	25	18	12	3	21	24	59	25	31	48	27	44
bta-miR-2284b	21	12	5	11	2	7	4	0	8	3	2	12	5	6	25	45	31	21	60	49	19	27	33	3	2	1	28	53	31	2	0	1	3	3	4
bta-miR-2284v	21	28	20	23	36	10	11	10	8	34	51	10	12	50	15	15	5	26	21	21	5	5	21	19	17	24	18	34	22	15	27	33	12	20	28
bta-miR-2285h	20	8	6	17	5	10	11	15	25	9	22	17	6	5	14	19	0	11	23	3	6	5	2	9	1	10	13	3	5	5	3	12	16	8	7
bta-miR-542-5p	20	0	4	9	3	6	3	5	0	10	20	5	28	31	0	3	10	6	22	8	0	0	5	13	6	5	6	0	3	34	8	10	13	3	17
bta-miR-6531	20	9	8	13	3	0	0	0	3	3	8	0	15	5	7	7	19	0	0	4	9	0	3	20	10	11	0	0	7	5	1	0	14	6	11
bta-miR-760-3p	19	29	32	14	30	32	12	30	21	13	40	7	29	23	21	54	44	17	29	68	10	18	24	3	28	20	24	22	42	7	5	11	36	29	24
bta-miR-433	18	5	6	2	14	13	5	8	7	13	17	1	15	12	5	0	7	3	19	2	9	4	16	26	10	17	9	10	11	16	2	14	12	10	10
bta-miR-7862	18	18	12	5	17	6	22	15	17	25	53	11	27	32	5	23	14	11	23	26	8	8	12	17	5	15	19	13	36	35	6	26	16	5	6
bta-miR-2285i	17	14	4	6	9	2	12	2	3	7	13	7	11	12	23	23	15	1	3	23	1	29	14	7	20	17	3	19	1	23	15	21	10	15	4
bta-miR-2887	17	14	17	15	9	17	2	0	2	6	13	5	9	0	3	7	0	0	1	0	0	7	4	10	20	30	7	0	0	268	48	40	0	1	3
bta-miR-411b	17	2	5	0	5	2	0	1	7	20	3	6	8	6	13	5	5	9	5	14	8	6	10	0	0	10	0	0	14	7	0	17	4	12	17
bta-miR-2431-3p	16	17	20	20	7	19	5	11	15	17	42	5	17	14	18	15	12	9	17	11	4	0	18	4	4	11	11	27	10	15	10	4	14	20	17
bta-miR-1185	15	12	3	33	20	5	5	6	0	12	21	6	5	18	3	3	13	4	8	20	3	9	12	15	18	6	8	3	15	46	5	10	13	6	0
bta-miR-211	15	11	13	49	46	33	8	4	6	14	42	24	37	20	25	6	4	32	17	41	36	44	5	39	8	34	14	18	6	26	27	18	10	15	14
bta-miR-2387	15	33	11	11	20	15	24	16	18	29	56	8	17	32	3	24	10	12	11	13	28	23	16	29	24	17	14	9	29	11	13	12	35	31	37
bta-miR-330	15	11	9	25	22	14	15	11	9	20	0	4	39	20	13	14	8	3	11	9	4	14	8	21	11	1	15	5	22	19	7	17	12	9	27
bta-miR-1249	12	17	18	29	22	22	8	10	15	21	41	8	31	37	47	15	20	7	6	3	6	9	21	37	10	27	12	14	13	36	21	34	34	18	17
bta-miR-190b	12	13	5	5	4	4	12	11	5	12	11	13	24	11	1	10	6	5	6	11	10	14	4	0	3	5	3	10	2	19	7	5	15	5	8
bta-miR-490	12	1	3	1	0	7	7	9	39	14	20	12	6	12	16	10	13	0	6	6	11	7	21	12	1	10	0	0	6	1	0	0	4	2	0
bta-miR-1306	11	42	15	16	2	10	11	6	36	23	24	20	33	29	25	16	15	11	17	2	1	0	6	13	9	0	10	8	15	11	13	6	18	6	14
bta-miR-2403	11	3	2	18	12	5	18	0	0	5	32	4	8	2	11	3	1	2	3	22	2	11	4	4	3	1	2	7	7	12	2	3	5	3	15
bta-miR-7857	11	6	7	0	9	4	33	1	24	0	7	9	13	52	30	5	52	0	6	19	8	15	12	28	30	35	13	0	37	11	0	7	8	9	15
bta-miR-2285p	10	31	20	31	12	16	18	2	7	9	38	11	45	36	37	29	23	9	36	22	4	17	7	17	38	16	23	20	9	31	35	17	29	11	15
bta-miR-2285ab	9	18	20	22	7	13	6	8	0	6	24	20	14	19	12	12	1	9	0	0	4	2	7	19	5	13	10	16	2	15	5	8	21	6	13
bta-miR-2285v	9	19	8	0	10	3	0	1	8	1	28	7	18	8	22	12	2	12	17	12	2	5	14	10	11	5	4	20	12	3	2	4	9	11	10
bta-miR-2484	9	36	30	47	24	54	15	19	9	19	92	33	39	35	36	13	42	15	27	14	5	12	19	43	15	8	28	50	20	55	25	46	44	22	46
bta-miR-2904	9	23	15	27	5	12	41	14	15	26	92	3	32	15	6	8	12	2	11	5	12	15	15	18	7	24	16	9	5	30	18	10	9	17	14
bta-miR-323	9	7	12	8	9	14	2	3	11	22	56	8	29	32	23	6	4	0	7	22	23	16	11	1	7	18	17	10	15	23	14	11	23	3	5
bta-miR-2339	8	2	5	7	3	11	7	5	4	0	24	10	5	16	10	4	5	7	3	5	9	1	2	18	0	13	1	11	2	1	13	9	16	15	5
bta-miR-2399-5p	8	32	11	23	21	24	34	0	12	8	14	13	9	24	12	23	21	3	25	0	14	24	14	35	29	23	24	18	24	47	16	16	46	7	41
bta-miR-574	8	17	8	7	13	9	6	12	5	16	5	9	11	14	22	7	14	19	25	8	12	7	16	12	7	6	16	6	28	18	11	22	11	19	15
bta-miR-132	7	28	17	38	36	37	18	9	36	24	72	25	72	48	11	8	45	20	29	31	9	21	30	9	19	12	9	33	39	21	5	27	15	9	12
bta-miR-3956	6	12	4	3	16	5	8	2	16	7	0	4	0	16	12	7	6	3	4	17	5	1	7	7	0	7	5	3	12	10	2	0	0	13	0
bta-miR-206	5	0	0	3	9	9	25	3	4	16	19	6	17	14	15	11	29	6	10	22	8	2	7	2	8	7	3	0	3	5	9	8	27	6	25
bta-miR-2285n	5	29	8	5	21	9	27	5	16	24	29	13	14	19	22	15	9	8	15	12	14	24	11	0	7	8	9	22	1	4	9	3	21	13	8
bta-miR-2419-3p	4	0	1	3	3	0	0	0	1	3	0	0	0	11	0	2	1	0	0	10	9	14	8	1	0	0	20	31	16	25	11	21	24	25	4
bta-miR-2468	4	20	11	7	1	11	14	0	5	20	19	4	0	3	4	11	6	7	0	0	0	14	13	16	6	2	19	0	9	19	5	9	5	6	0
bta-miR-9-3p	2	0	3	0	0	2	0	2	0	3	1	17	17	60	12	7	8	1	0	0	7	5	0	5	3	13	0	13	4	13	4	6	6	0	11
bta-miR-2285r	1	4	2	5	16	11	7	2	3	25	45	11	1	8	5	7	5	4	2	10	0	0	13	0	12	5	7	14	6	7	18	5	5	3	29
bta-miR-2313-3p	1	12	7	5	15	11	3	1	0	37	24	4	6	22	32	18	1	0	0	0	3	2	15	14	8	32	9	8	12	21	3	4	5	0	0
bta-miR-1271	0	105	104	13	11	0	1005	49	19	1421	1662	1247	1219	1903	2190	2144	502	129	59	24	1378	1430	2012	45	15	26	1380	81	260	58	6	19	39	46	81
bta-miR-1298	0	8	5	0	0	3	6	0	13	230	316	24	0	7	43	7	15	39	15	24	23	7	5	4	12	8	27	28	11	6	13	1	27	4	44
bta-miR-134	0	6	13	14	13	10	10	2	13	7	20	10	0	12	7	1	4	3	12	0	5	0	4	9	3	3	2	0	6	16	3	13	13	15	0
bta-miR-2284ac	0	10	8	3	7	11	0	1	0	14	33	7	0	13	10	10	13	13	18	6	3	2	8	8	12	1	2	17	9	15	7	3	17	16	5
bta-miR-2284t-3p	0	25	11	3	17	3	8	14	9	8	0	13	5	18	9	19	9	9	8	22	5	1	6	4	14	11	3	5	7	11	0	10	34	12	50
bta-miR-2320-5p	0	12	7	5	0	5	7	7	2	5	2	14	0	10	15	16	10	11	18	4	12	0	18	13	5	0	16	0	12	5	2	3	10	4	5
bta-miR-23b-5p	0	3	3	0	0	9	1	3	0	12	24	17	9	12	13	9	2	3	5	4	10	6	8	14	2	2	14	11	6	12	1	3	7	4	6
bta-miR-2425-5p	0	0	0	0	0	0	17	1	3	0	4	0	0	6	6	20	17	0	0	0	6	12	13	12	14	11	0	0	3	25	12	14	20	12	36
bta-miR-2431-5p	0	4	6	6	3	4	5	5	13	7	11	3	6	12	8	0	3	2	10	5	8	8	20	4	0	7	7	7	10	1	9	8	2	11	9
bta-miR-2443	0	6	4	3	3	8	0	1	0	12	12	7	6	9	8	11	7	0	20	17	4	20	9	0	13	0	4	0	7	19	0	2	10	0	3
bta-miR-487a	0	7	7	4	9	7	5	4	5	11	9	7	10	20	4	0	2	0	4	19	2	3	3	7	11	0	11	0	1	15	7	5	10	4	0
bta-miR-545-3p	0	11	8	12	5	7	6	3	0	16	24	0	20	11	17	6	1	7	5	5	0	1	9	10	5	10	5	8	2	44	9	8	9	4	0
bta-miR-628	0	7	1	3	7	13	3	2	11	3	4	8	21	21	12	5	7	0	9	2	5	0	1	8	12	9	13	4	4	16	10	5	7	22	9
bta-miR-665	0	21	7	11	5	6	3	9	22	5	36	22	11	24	6	14	46	16	10	18	2	1	10	9	13	4	8	0	16	11	14	12	21	6	12
bta-miR-9-5p	0	10	3	41	4	24	23	11	29	23	36	28	29	54	29	10	30	6	19	11	3	0	24	9	3	28	4	8	13	43	6	24	13	13	16
