# Supplementary material for: Deep sequencing shows microRNA involvement in bovine mammary gland adaptation to diets supplemented with linseed oil or safflower oil
Source: BMC Genomics. 2015 Oct 30;16:884. doi: 10.1186/s12864-015-1965-7 (PMC4628385; doi:10.1186/s12864-015-1965-7)
Supplement: Additional file 6: — Summary of most abundant isomiRs of detected miRNAs. (XLSX 36 kb) [file 12864_2015_1965_MOESM6_ESM.xlsx]

## Sheet: Additional file 6
Additional file 6:
Summary of dominant isomiRs of detected miRNAs
127 miRNAs: The dominat isomiRs of 127 miRNAs in our study is the same as in miRBase.
194 miRNAs: The dominant isomiRs of 194 miRNAs in our study is NOT the same as in miRBase.
Mature miRNA	Precursor miRNA	Total read counts	miRbase sequence	miRbase sequence count in this study	Consensus sequence in this study	Consensus sequence count in this study	Is concensus sequence in our study same as in miRBase (Release 20)?
bta-miR-99b	bta-mir-99b	611217	cacccguagaaccgaccuugcg	271624	cacccguagaaccgaccuugcg	271624	Yes
bta-miR-99a-5p	bta-mir-99a	8878872	aacccguagauccgaucuugu	5260208	aacccguagauccgaucuugu	5260208	Yes
*bta-miR-98	bta-mir-98	108442	ugagguaguaaguuguauuguu	60023	ugagguaguaaguuguauuguu	60023	Yes
bta-miR-92b	bta-mir-92b	9108	uauugcacucgucccggccucc	2926	uauugcacucgucccggccucc	2926	Yes
bta-miR-92a	bta-mir-92a-1	1136958	uauugcacuugucccggccugu	875169	uauugcacuugucccggccugu	875169	Yes
bta-miR-885	bta-mir-885	5901	uccauuacacuacccugccucu	4916	uccauuacacuacccugccucu	4916	Yes
bta-miR-7862	bta-mir-7862	607	uggugcucccuggagcugagc	483	uggugcucccuggagcugagc	483	Yes
bta-miR-769	bta-mir-769	19729	ugagaccuccggguucugagcu	16121	ugagaccuccggguucugagcu	16121	Yes
bta-miR-708	bta-mir-708	2476	aaggagcuuacaaucuagcuggg	674	aaggagcuuacaaucuagcuggg	674	Yes
bta-miR-7	bta-mir-7-2	89618	uggaagacuagugauuuuguuguu	79680	uggaagacuagugauuuuguuguu	79680	Yes
bta-miR-660	bta-mir-660	122155	uacccauugcauaucggagcug	50728	uacccauugcauaucggagcug	50728	Yes
bta-miR-655	bta-mir-655	1873	auaauacaugguuaaccucucu	1206	auaauacaugguuaaccucucu	1206	Yes
bta-miR-6529	bta-mir-6529	1576	gagagaucagaggcgcagagu	1293	gagagaucagaggcgcagagu	1293	Yes
bta-miR-6522	bta-mir-6522	13741	ucggaauuguuuguguaccugu	3011	ucggaauuguuuguguaccugu	3011	Yes
bta-miR-628	bta-mir-628	264	augcugacauauuuacuagagg	70	augcugacauauuuacuagagg	70	Yes
bta-miR-6123	bta-mir-6123	739	ugccaagcccacguucaaagg	190	ugccaagcccacguucaaagg	190	Yes
bta-miR-6120-3p	bta-mir-6120	11512	uauguuggacaacguggauagc	3245	uauguuggacaacguggauagc	3245	Yes
bta-miR-6119-5p	bta-mir-6119	21345	agagguaaaaaauugauuugacu	14143	agagguaaaaaauugauuugacu	14143	Yes
bta-miR-532	bta-mir-532	95599	caugccuugaguguaggaccgu	69039	caugccuugaguguaggaccgu	69039	Yes
bta-miR-500	bta-mir-500	8729	uaauccuugcuaccugggugaga	3604	uaauccuugcuaccugggugaga	3604	Yes
bta-miR-495	bta-mir-495	3623	aaacaaacauggugcacuucuu	1493	aaacaaacauggugcacuucuu	1493	Yes
bta-miR-493	bta-mir-493	6695	ugaaggucuacugugugccagg	2785	ugaaggucuacugugugccagg	2785	Yes
bta-miR-491	bta-mir-491	993	aguggggaacccuuccaugagg	395	aguggggaacccuuccaugagg	395	Yes
bta-miR-484	bta-mir-484	52812	ucaggcucaguccccucccgau	19451	ucaggcucaguccccucccgau	19451	Yes
bta-miR-455-3p	bta-mir-455	7328	gcaguccaugggcauauacacu	2116	gcaguccaugggcauauacacu	2116	Yes
bta-miR-454	bta-mir-454	835	uagugcaauauugcuuauagggu	571	uagugcaauauugcuuauagggu	571	Yes
bta-miR-433	bta-mir-433	348	aucaugaugggcuccucggugu	213	aucaugaugggcuccucggugu	213	Yes
bta-miR-424-5p	bta-mir-424	6688	cagcagcaauucauguuuuga	2698	cagcagcaauucauguuuuga	2698	Yes
bta-miR-423-5p	bta-mir-423	95199	ugaggggcagagagcgagacuuu	38891	ugaggggcagagagcgagacuuu	38891	Yes
bta-miR-411c-5p	bta-mir-411c	4609	gguugaucagagaacauacauu	3922	gguugaucagagaacauacauu	3922	Yes
bta-miR-411c-3p	bta-mir-411c	9532	uguaugucaacugauccacagu	8947	uguaugucaacugauccacagu	8947	Yes
bta-miR-411b	bta-mir-411b	238	uggucgaccauaaaacguacgu	179	uggucgaccauaaaacguacgu	179	Yes
bta-miR-411a	bta-mir-411a	19248	auaguagaccguauagcguacg	4282	auaguagaccguauagcguacg	4282	Yes
bta-miR-410	bta-mir-410	1911	aauauaacacagauggccugu	1609	aauauaacacagauggccugu	1609	Yes
bta-miR-409a	bta-mir-409a	57000	agguuacccgagcaacuuugcau	30190	agguuacccgagcaacuuugcau	30190	Yes
bta-miR-382	bta-mir-382	4614	gaaguuguucgugguggauucg	1406	gaaguuguucgugguggauucg	1406	Yes
bta-miR-380-3p	bta-mir-380	11087	uauguaaugugguccacgucu	10495	uauguaaugugguccacgucu	10495	Yes
bta-miR-379	bta-mir-379	30508	ugguagacuauggaacguagg	13254	ugguagacuauggaacguagg	13254	Yes
bta-miR-378	bta-mir-378-2	94931	acuggacuuggagucagaaggc	47908	acuggacuuggagucagaaggc	47908	Yes
bta-miR-376e	bta-mir-376e	1338	aacauagaggaaaauccacauu	878	aacauagaggaaaauccacauu	878	Yes
bta-miR-370	bta-mir-370	2246	gccugcugggguggaaccuggu	1277	gccugcugggguggaaccuggu	1277	Yes
bta-miR-369-3p	bta-mir-369	4476	aauaauacaugguugaucuuu	2957	aauaauacaugguugaucuuu	2957	Yes
bta-miR-365-3p	bta-mir-365-2	139050	uaaugccccuaaaaauccuuau	100085	uaaugccccuaaaaauccuuau	100085	Yes
bta-miR-362-5p	bta-mir-362	62741	aauccuuggaaccuaggugugagu	25158	aauccuuggaaccuaggugugagu	25158	Yes
bta-miR-361	bta-mir-361	133762	uuaucagaaucuccagggguac	115393	uuaucagaaucuccagggguac	115393	Yes
bta-miR-345-5p	bta-mir-345	7233	gcugacuccuaguccagugcu	6861	gcugacuccuaguccagugcu	6861	Yes
bta-miR-3432	bta-mir-3432-2	26553	ugcgggaucuuuaguuguggug	10908	ugcgggaucuuuaguuguggug	10908	Yes
bta-miR-3431	bta-mir-3431	18848	ccucagucagccuuguggaugu	7534	ccucagucagccuuguggaugu	7534	Yes
bta-miR-324	bta-mir-324	2001	cgcauccccuagggcauuggugu	597	cgcauccccuagggcauuggugu	597	Yes
bta-miR-323	bta-mir-323	481	gcacauuacacggucgaccucu	238	gcacauuacacggucgaccucu	238	Yes
bta-miR-320a	bta-mir-320a-1	122550	aaaagcuggguugagagggcga	38953	aaaagcuggguugagagggcga	38953	Yes
bta-miR-30f	bta-mir-30f	404586	uguaaacacccuacacucucagcu	188367	uguaaacacccuacacucucagcu	188367	Yes
bta-miR-30e-5p	bta-mir-30e	2133972	uguaaacauccuugacuggaagcu	1628817	uguaaacauccuugacuggaagcu	1628817	Yes
bta-miR-30d	bta-mir-30d	2611621	uguaaacauccccgacuggaagcu	973308	uguaaacauccccgacuggaagcu	973308	Yes
bta-miR-30b-5p	bta-mir-30b	182898	uguaaacauccuacacucagcu	155985	uguaaacauccuacacucagcu	155985	Yes
bta-miR-299	bta-mir-299	435	ugguuuaccgucccacauacau	143	ugguuuaccgucccacauacau	143	Yes
bta-miR-27b	bta-mir-27b	5262188	uucacaguggcuaaguucugc	4170148	uucacaguggcuaaguucugc	4170148	Yes
bta-miR-27a-5p	bta-mir-27a	1800	agggcuuagcugcuugugagca	1261	agggcuuagcugcuugugagca	1261	Yes
bta-miR-26b	bta-mir-26b	1377053	uucaaguaauucaggauagguu	857826	uucaaguaauucaggauagguu	857826	Yes
bta-miR-26a	bta-mir-26a-2	19562250	uucaaguaauccaggauaggcu	17234818	uucaaguaauccaggauaggcu	17234818	Yes
bta-miR-25	bta-mir-25	287337	cauugcacuugucucggucuga	201503	cauugcacuugucucggucuga	201503	Yes
bta-miR-2468	bta-mir-2468	270	auaggaacauggaagauuguca	118	auaggaacauggaagauuguca	118	Yes
bta-miR-2431-3p	bta-mir-2431	476	cacccccacuugcaugacccuga	211	cacccccacuugcaugacccuga	211	Yes
bta-miR-2425-5p	bta-mir-2425	264	ccagggcacggauccaugaacu	133	ccagggcacggauccaugaacu	133	Yes
bta-miR-24	bta-mir-24-1	1688	gugccuacugagcugauaucagu	553	gugccuacugagcugauaucagu	553	Yes
bta-miR-2339	bta-mir-2339	257	ucacuggaccuagcagagcu	111	ucacuggaccuagcagagcu	111	Yes
bta-miR-2336	bta-mir-2336	2620	cuaaccguaacuuugaagugcu	2015	cuaaccguaacuuugaagugcu	2015	Yes
bta-miR-2313-3p	bta-mir-2313	335	ccaguuccacgcugcaugcc	114	ccaguuccacgcugcaugcc	114	Yes
bta-miR-2299-5p	bta-mir-2299	2924	acuggauucauuucucugaaa	2106	acuggauucauuucucugaaa	2106	Yes
bta-miR-2285t	bta-mir-2285t	115693	agaaucuggaugaacuuuuugg	43080	agaaucuggaugaacuuuuugg	43080	Yes
bta-miR-2285r	bta-mir-2285r	298	agaaaccuggaugaacuuuuugg	179	agaaaccuggaugaacuuuuugg	179	Yes
bta-miR-2285q	bta-mir-2285q	2157	aaggaccugaaugaacuuucugg	838	aaggaccugaaugaacuuucugg	838	Yes
bta-miR-2285o	bta-mir-2285o-4	2712	aaacccgaacgaacuuuugg	1279	aaacccgaacgaacuuuugg	1279	Yes
bta-miR-2285i	bta-mir-2285i	406	aaaaccggaacgaacuuuuugg	275	aaaaccggaacgaacuuuuugg	275	Yes
bta-miR-2285aa	bta-mir-2285aa	2386	aaaacuggaacgaacuuuugggc	815	aaaacuggaacgaacuuuugggc	815	Yes
bta-miR-2284ac	bta-mir-2284ac	302	aaauguucgcuuggcuuuuucc	243	aaauguucgcuuggcuuuuucc	243	Yes
bta-miR-221	bta-mir-221	62707	agcuacauugucugcuggguuu	18713	agcuacauugucugcuggguuu	18713	Yes
bta-miR-215	bta-mir-215	36289	augaccuaugaauugacagaca	19303	augaccuaugaauugacagaca	19303	Yes
bta-miR-214	bta-mir-214	4753	acagcaggcacagacaggcagu	1378	acagcaggcacagacaggcagu	1378	Yes
bta-miR-212	bta-mir-212	780	accuuggcucuagacugcuuacu	580	accuuggcucuagacugcuuacu	580	Yes
bta-miR-20a	bta-mir-20a	94267	uaaagugcuuauagugcagguag	78992	uaaagugcuuauagugcagguag	78992	Yes
bta-miR-206	bta-mir-206	343	uggaauguaaggaagugugugg	108	uggaauguaaggaagugugugg	108	Yes
bta-miR-205	bta-mir-205	338375	uccuucauuccaccggagucug	143955	uccuucauuccaccggagucug	143955	Yes
bta-miR-204	bta-mir-204	20382	uucccuuugucauccuaugccu	15123	uucccuuugucauccuaugccu	15123	Yes
bta-miR-200c	bta-mir-200c	1534085	uaauacugccggguaaugaugga	857056	uaauacugccggguaaugaugga	857056	Yes
bta-miR-199b	bta-mir-199b	785009	cccaguguuuagacuaucuguuc	497669	cccaguguuuagacuaucuguuc	497669	Yes
bta-miR-197	bta-mir-197	19378	uucaccaccuucuccacccagc	13304	uucaccaccuucuccacccagc	13304	Yes
bta-miR-196b	bta-mir-196b	13369	uagguaguuuccuguuguuggga	2918	uagguaguuuccuguuguuggga	2918	Yes
bta-miR-193a-3p	bta-mir-193a	1447	aacuggccuacaaagucccagu	506	aacuggccuacaaagucccagu	506	Yes
bta-miR-190a	bta-mir-190a	2580	ugauauguuugauauauuaggu	1060	ugauauguuugauauauuaggu	1060	Yes
bta-miR-186	bta-mir-186	2447255	caaagaauucuccuuuugggcu	1052359	caaagaauucuccuuuugggcu	1052359	Yes
bta-miR-185	bta-mir-185	80054	uggagagaaaggcaguuccuga	52124	uggagagaaaggcaguuccuga	52124	Yes
bta-miR-182	bta-mir-182	532499	uuuggcaaugguagaacucacacu	250274	uuuggcaaugguagaacucacacu	250274	Yes
bta-miR-181d	bta-mir-181d	2900	aacauucauuguugucggugggu	1207	aacauucauuguugucggugggu	1207	Yes
bta-miR-15b	bta-mir-15b	37227	uagcagcacaucaugguuuaca	33920	uagcagcacaucaugguuuaca	33920	Yes
bta-miR-15a	bta-mir-15a	7104	uagcagcacauaaugguuugu	3005	uagcagcacauaaugguuugu	3005	Yes
bta-miR-155	bta-mir-155	22891	uuaaugcuaaucgugauaggggu	11682	uuaaugcuaaucgugauaggggu	11682	Yes
bta-miR-154c	bta-mir-154c	17340	agauauugcacgguugaucucu	15098	agauauugcacgguugaucucu	15098	Yes
bta-miR-154b	bta-mir-154b	1299	agaggucuuccauggugcauucg	719	agaggucuuccauggugcauucg	719	Yes
bta-miR-151-5p	bta-mir-151	1667532	ucgaggagcucacagucuagu	1318735	ucgaggagcucacagucuagu	1318735	Yes
bta-miR-150	bta-mir-150	29972	ucucccaacccuuguaccagugu	10782	ucucccaacccuuguaccagugu	10782	Yes
bta-miR-148b	bta-mir-148b	1020023	ucagugcaucacagaacuuugu	534074	ucagugcaucacagaacuuugu	534074	Yes
bta-miR-148a	bta-mir-148a	40895370	ucagugcacuacagaacuuugu	30176264	ucagugcacuacagaacuuugu	30176264	Yes
bta-miR-146b	bta-mir-146b	233014	ugagaacugaauuccauaggcugu	129842	ugagaacugaauuccauaggcugu	129842	Yes
bta-miR-1468	bta-mir-1468	333480	cuccguuugccuguuuugcuga	185892	cuccguuugccuguuuugcuga	185892	Yes
bta-miR-145	bta-mir-145	2382414	guccaguuuucccaggaaucccu	1487490	guccaguuuucccaggaaucccu	1487490	Yes
bta-miR-139	bta-mir-139	45113	ucuacagugcacgugucuccagu	26968	ucuacagugcacgugucuccagu	26968	Yes
bta-miR-1388-5p	bta-mir-1388	25042	aggacuguccaaccugagaau	14357	aggacuguccaaccugagaau	14357	Yes
bta-miR-135a	bta-mir-135a-2	6322	uauggcuuuuuauuccuauguga	4637	uauggcuuuuuauuccuauguga	4637	Yes
bta-miR-132	bta-mir-132	881	uaacagucuacagccauggucg	414	uaacagucuacagccauggucg	414	Yes
bta-miR-130b	bta-mir-130b	941	cagugcaaugaugaaagggcau	313	cagugcaaugaugaaagggcau	313	Yes
bta-miR-1306	bta-mir-1306	494	ccaccuccccugcaaacgucc	189	ccaccuccccugcaaacgucc	189	Yes
bta-miR-1298	bta-mir-1298	975	uucauucggcuguccagaugua	609	uucauucggcuguccagaugua	609	Yes
bta-miR-128	bta-mir-128-1	19980	ucacagugaaccggucucuuu	11663	ucacagugaaccggucucuuu	11663	Yes
bta-miR-1271	bta-mir-1271	20682	cuuggcaccuaguaaguacuca	7951	cuuggcaccuaguaaguacuca	7951	Yes
bta-miR-1185	bta-mir-1185	381	agaggauacccuuuguauguu	237	agaggauacccuuuguauguu	237	Yes
bta-miR-106b	bta-mir-106b	8091	uaaagugcugacagugcagau	2315	uaaagugcugacagugcagau	2315	Yes
bta-miR-103	bta-mir-103-2	454534	agcagcauuguacagggcuauga	257627	agcagcauuguacagggcuauga	257627	Yes
bta-miR-1	bta-mir-1-2	92547	uggaauguaaagaaguauguau	52198	uggaauguaaagaaguauguau	52198	Yes
bta-let-7i	bta-let-7i	1146989	ugagguaguaguuugugcuguu	726131	ugagguaguaguuugugcuguu	726131	Yes
bta-let-7g	bta-let-7g	2327849	ugagguaguaguuuguacaguu	1449532	ugagguaguaguuuguacaguu	1449532	Yes
bta-let-7f	bta-let-7f-2	3640923	ugagguaguagauuguauaguu	2336735	ugagguaguagauuguauaguu	2336735	Yes
bta-let-7d	bta-let-7d	106047	agagguaguagguugcauaguu	58415	agagguaguagguugcauaguu	58415	Yes
bta-let-7c	bta-let-7c	779961	ugagguaguagguuguaugguu	533409	ugagguaguagguuguaugguu	533409	Yes
bta-let-7b	bta-let-7b	1998354	ugagguaguagguugugugguu	1180300	ugagguaguagguugugugguu	1180300	Yes
bta-let-7a-5p	bta-let-7a-2	8181342	ugagguaguagguuguauaguu	5445076	ugagguaguagguuguauaguu	5445076	Yes
bta-miR-99a-3p	bta-mir-99a	5626	caagcucgcuucuaugggu	66	caagcucgcuucuaugggucugu	2348	No
bta-miR-96	bta-mir-96	623332	uuuggcacuagcacauuuuugcu	43462	uuuggcacuagcacauuuuug	431460	No
bta-miR-9-5p	bta-mir-9-1	627	ucuuugguuaucuagcuguaug	122	ucuuugguuaucuagcuguau	219	No
bta-miR-95	bta-mir-95	2226	uucaacggguauuuauugagca	424	uucaacggguauuuauugagc	1486	No
bta-miR-9-3p	bta-mir-9-1	225	auaaagcuagauaaccg	0	auaaagcuagauaaccgaaagu	135	No
bta-miR-93	bta-mir-93	49125	caaagugcuguucgugcaggua	3665	caaagugcuguucgugcaggu	17253	No
bta-miR-877	bta-mir-877	1621	guagaggagauggcgcaggg	132	guagaggagauggcgcagggga	311	No
bta-miR-874	bta-mir-874	4875	cugcccuggcccgagggaccga	138	cugcccuggcccgagggaccgacu	1811	No
bta-miR-7859	bta-mir-7859	3034	aaaaacuggcagcuucauguaa	884	aaaaacuggcagcuucaugua	1083	No
bta-miR-7857	bta-mir-7857	516	auagccaguuggggaagaaugc	101	uagccaguuggggaagaaugc	119	No
bta-miR-760-3p	bta-mir-760	867	cggcucugggucugugggga	30	cggcucugggucuguggggagU	444	No
bta-miR-758	bta-mir-758	1953	uuugugaccugguccacuaacc	7	uuugugaccugguccacuaacU	1749	No
bta-miR-744	bta-mir-744	1745	ugcggggcuagggcuaacagca	648	ugcggggcuagggcuaacagc	687	No
bta-miR-671	bta-mir-671	778	aggaagcccuggaggggcuggag	48	aggaagcccuggaggggcuggagg	371	No
bta-miR-665	bta-mir-665	431	accaguaggccgaggccccu	19	accaguaggccgaggccccucacU	51	No
bta-miR-654	bta-mir-654	624	uaugucugcugaccaucaccuu	17	uaugucugcugaccaucacc	201	No
bta-miR-6531	bta-mir-6531	221	uagacuugguguacuuugagaga	13	agacuugguguacuuugagaga	63	No
bta-miR-6524	bta-mir-6524	27408	uuacucugaguaaccuaacug	1112	uuacucugaguaaccuaacu	14367	No
bta-miR-652	bta-mir-652	64823	aauggcgccacuaggguugug	4745	aauggcgccacuaggguugugU	26162	No
bta-miR-6517	bta-mir-6517	1070	ucaggguccgugagcuccucggc	114	ucucaggguccgugagcuccu	126	No
bta-miR-6119-3p	bta-mir-6119	1657	gcaaaucauuuuuuacucuccaa	0	caaaucauuuuuuacucucca	447	No
bta-miR-582	bta-mir-582	918	uuacaguuguucaaccaguuacu	305	uacaguuguucaaccaguuacu	414	No
bta-miR-574	bta-mir-574	441	ugagugugugugugugagugugug	0	ugaguguguguguguUagugu	63	No
bta-miR-545-3p	bta-mir-545	288	aucaacaaacauuuauugugug	0	ucaacaaacauuuauugugugccu	138	No
bta-miR-543	bta-mir-543	1931	aaacauucgcggugcacuucuu	571	aaacauucgcggugcacuucu	575	No
bta-miR-542-5p	bta-mir-542	316	ucggggaucaucaugucacgag	14	ucggggaucaucaugucacgaga	186	No
bta-miR-505	bta-mir-505	4176	cgucaacacuugcugguuuccu	486	ucaacacuugcugguuuccucu	1365	No
bta-miR-504	bta-mir-504	2727	agacccuggucugcacucuguc	594	agacccuggucugcacucugucu	623	No
bta-miR-502b	bta-mir-502b	3994	aauccaccugggcaaggauuc	5	auGcaccugggcaaggauucugaa	1377	No
bta-miR-502a	bta-mir-502a-1	9052	aaugcaccugggcaaggauuca	75	augcaccugggcaaggauu	2278	No
bta-miR-499	bta-mir-499	7164	uuaagacuugcagugauguuu	2523	uuaagacuugcagugauguu	3687	No
bta-miR-497	bta-mir-497	19631	cagcagcacacugugguuugua	4360	cagcagcacacugugguuugu	5392	No
bta-miR-494	bta-mir-494	17793	ugaaacauacacgggaaaccuc	301	ugaaacauacacgggaaaccucu	14593	No
bta-miR-490	bta-mir-490	269	caaccuggaggacuccaugcug	5	caaccuggaggacuccaugcugu	147	No
bta-miR-487b	bta-mir-487b	2156	aaucguacagggucauccacuu	473	aaucguacagggucauccacu	852	No
bta-miR-487a	bta-mir-487a	213	aaucauacagggacauccagu	47	aaucauacagggacauccaguu	119	No
bta-miR-486	bta-mir-486	80499	uccuguacugagcugccccgag	12903	uccuguacugagcugccccgagU	38589	No
bta-miR-483	bta-mir-483	585	ucacuccucuccucccgucuu	9	ucacuccucuccucccgucuucu	293	No
bta-miR-455-5p	bta-mir-455	870	uaugugccuuuggacuacauc	59	uaugugccuuuggacuacaucU	242	No
bta-miR-452	bta-mir-452	7934	uguuugcagaggaaacugagac	18	uguuugcagaggaaacugaga	4669	No
bta-miR-451	bta-mir-451	87046	aaaccguuaccauuacugaguuu	12938	aaaccguuaccauuacugagu	26399	No
bta-miR-450b	bta-mir-450b	66917	uuuugcaauauguuccugaaua	4107	uuuugcaauauguuccugaauau	31943	No
bta-miR-450a	bta-mir-450a-2	84410	uuuugcgauguguuccuaauau	29668	uuuugcgauguguuccuaau	31576	No
bta-miR-432	bta-mir-432	5529	ucuuggaguaggucauugggugg	485	ucuuggaguaggucauugggugU	1389	No
bta-miR-429	bta-mir-429	26951	uaauacugucugguaaugccgu	5272	uaauacugucugguaaugccU	8715	No
bta-miR-4286	bta-mir-4286-2	3674	accccacuccugguacc	0	accccacuccugguacca	3063	No
bta-miR-425-5p	bta-mir-425	21582	augacacgaucacucccguuga	419	aaugacacgaucacucccguug	7819	No
bta-miR-425-3p	bta-mir-425	13185	aucgggaaugucguguccgccc	130	caucgggaaugucguguccgcc	3874	No
bta-miR-424-3p	bta-mir-424	1098	caaaacgugaggcgcugcuau	227	caaaacgugaggcgcugcuaua	498	No
bta-miR-423-3p	bta-mir-423	73236	aagcucggucugaggccccucagu	6867	agcucggucugaggccccucagu	44398	No
bta-miR-421	bta-mir-421	10261	aucaacagacauuaauugggcgc	1108	aucaacagacauuaauugggcgU	5960	No
bta-miR-3956	bta-mir-3956	220	acguggaugcugaaggucagagg	0	guacguggaugcugaaggucaga	86	No
bta-miR-381	bta-mir-381	12142	uauacaagggcaagcucucugu	1853	uauGcaagggcaagcucucu	2756	No
bta-miR-378c	bta-mir-378c	2495	acuggacuuggagucagaagu	93	acuggacuuggagucagaagGu	1721	No
bta-miR-378b	bta-mir-378b	783	acuugacuuggagucagaaggc	22	acuGgacuuggagucagaaggcuu	331	No
bta-miR-375	bta-mir-375	415122	uuuuguucguucggcucgcguga	3781	uuuguucguucggcucgcguga	306367	No
bta-miR-374b	bta-mir-374b	131868	auauaauacaaccugcuaagug	2999	auauaauacaaccugcuaagu	104051	No
bta-miR-374a	bta-mir-374a	575304	uuauaauacaaccugauaagug	9085	uuauaauacaaccugauaagu	534743	No
bta-miR-369-5p	bta-mir-369	520	aucgaccguguuauauucgc	0	agaucgaccguguuauauucg	118	No
bta-miR-363	bta-mir-363	14842	auugcacgguauccaucugcg	473	aauugcacgguauccaucug	3693	No
bta-miR-362-3p	bta-mir-362	2940	aacacaccuauucaaggauuc	164	aacacaccuauucaaggauucU	2365	No
bta-miR-3613	bta-mir-3613	3834	uguuguacuuuuuuuuuuguuc	1420	uguuguacuuuuuuuuuuguu	1831	No
bta-miR-34c	bta-mir-34c	7159	aggcaguguaguuagcugauug	76	aggcaguguaguuagcugauugc	6162	No
bta-miR-34a	bta-mir-34a	17604	uggcagugucuuagcugguugu	6728	uggcagugucuuagcugguuguu	7011	No
bta-miR-345-3p	bta-mir-345	7779	ccugaacuaggggucuggag	208	cccugaacuaggggucuggagU	3255	No
bta-miR-342	bta-mir-342	118318	ucucacacagaaaucgcacccaucu	7850	ucucacacagaaaucgcacccauc	45653	No
bta-miR-340	bta-mir-340	12080	uccgucucaguuacuuuauagcc	1401	uccgucucaguuacuuuauagc	8974	No
bta-miR-339b	bta-mir-339b	74355	ucccuguccuccaggagcuc	32626	ucccuguccuccaggagcucU	40987	No
bta-miR-339a	bta-mir-339a	141388	ucccuguccuccaggagcucac	17246	ucccuguccuccaggagcucU	40987	No
bta-miR-338	bta-mir-338	4995	uccagcaucagugauuuuguuga	141	uccagcaucagugauuuuguu	3783	No
bta-miR-335	bta-mir-335	26336	ucaagagcaauaacgaaaaaugu	8423	ucaagagcaauaacgaaaaau	16313	No
bta-miR-331-5p	bta-mir-331	6830	ucuagguauggucccagg	1	ucuagguauggucccagggauc	2648	No
bta-miR-331-3p	bta-mir-331	21125	gccccugggccuauccuagaa	4138	gccccugggccuauccuagaaU	6396	No
bta-miR-330	bta-mir-330	464	gcaaagcacacggccugcagaga	66	caaagcacacggccugcagagagU	69	No
bta-miR-328	bta-mir-328	3889	cuggcccucucugcccuuccgu	977	cuggcccucucugcccuuccguU	1832	No
bta-miR-326	bta-mir-326	1625	ccucugggcccuuccuccag	74	ccucugggcccuuccuccagU	1119	No
bta-miR-32	bta-mir-32	54096	uauugcacaugacuaaguugcau	0	uauugcacaugacuaaguug	37853	No
bta-miR-30c	bta-mir-30c	464391	uguaaacauccuacacucucagc	127933	uguaaacauccuacacucucagcu	259545	No
bta-miR-30b-3p	bta-mir-30b	1900	cugggagguggauguuuacuu	157	cugggagguggauguuuacu	1290	No
bta-miR-30a-5p	bta-mir-30a	17767395	uguaaacauccucgacuggaagcu	7403148	uguaaacauccucgacugga	7677713	No
bta-miR-301a	bta-mir-301a	1521	cagugcaauaguauugucaaagcau	3	cagugcaauaguauugucaaagc	1117	No
bta-miR-29d-5p	bta-mir-29d	8093	ugaccgauuucuccugguguu	1346	ugaccgauuucuccugguguucU	2753	No
bta-miR-29d-3p	bta-mir-29d	7060	uagcaccauuugaaaucgauua	2	uagcaccauCugaaaucga	5858	No
bta-miR-29c	bta-mir-29c	62261	uagcaccauuugaaaucgguua	6010	uagcaccauuugaaaucgguu	29749	No
bta-miR-29b	bta-mir-29b-2	46592	uagcaccauuugaaaucaguguu	2823	cuagcaccauuugaaaucagu	13647	No
bta-miR-29a	bta-mir-29a	662888	cuagcaccaucugaaaucgguua	2964	uagcaccaucugaaaucgguu	323595	No
bta-miR-296-5p	bta-mir-296	857	gagggccccccccaauccu	15	gagggccccccccaauccugu	614	No
bta-miR-296-3p	bta-mir-296	987	gaggguugggcggaggcuuucc	0	aggguugggcggaggcuuuccu	634	No
bta-miR-2904	bta-mir-2904-1	592	gggagccucgguuggccuc	1	agcgccgcgggagccucgguuggccucggauagccggucccccg	63347	No
bta-miR-2887	bta-mir-2887-1	575	cgggaccgggguccggugcg	45	cgggaccgggguccggugcggagagcccuucgucccgggac	2523	No
bta-miR-28	bta-mir-28	169222	aaggagcucacagucuauugag	19918	aaggagcucacagucuauuga	85189	No
bta-miR-27a-3p	bta-mir-27a	370911	uucacaguggcuaaguuccg	24764	uucacaguggcuaaguuccgc	248667	No
bta-miR-2484	bta-mir-2484	1046	gagcuaugaugacuuugauugcau	13	gagcuaugaugacuuugauugcauugauca	ca249	No
bta-miR-2478	bta-mir-2478	32908	guaucccacuucugacacca	28	uCguaucccacuucugacacca	28346	No
bta-miR-2443	bta-mir-2443	225	ugagggcaggaccguaugaggugu	29	ugagggcaggaccguaugaggu	57	No
bta-miR-24-3p	bta-mir-24-2	2285553	uggcucaguucagcaggaacag	32541	uggcucaguucagcaggaac	1763957	No
bta-miR-2431-5p	bta-mir-2431	224	caggucauauaaguguggaguu	40	caggucauauaaguguggagu	55	No
bta-miR-2419-5p	bta-mir-2419	9954	aucgcaucaacacucgucuguu	2241	aucgcaucaacacucgucugu	4070	No
bta-miR-2419-3p	bta-mir-2419	248	caggcgggugcuaauacgauca	17	aacaggcgggugcuGauacgau	46	No
bta-miR-2403	bta-mir-2403	243	cucgggaagcuagcuggccuu	11	cucgggaagcuagcuggccuugu	124	No
bta-miR-23b-5p	bta-mir-23b	235	ggguuccuggcaugcugauuu	77	ggguuccuggcaugcugauu	105	No
bta-miR-23b-3p	bta-mir-23b	366088	aucacauugccagggauuaccac	63052	aucacauugccagggauuacc	175778	No
bta-miR-23a	bta-mir-23a	488583	aucacauugccagggauuucca	28577	aucacauugccagggauuucc	344291	No
bta-miR-2399-5p	bta-mir-2399	695	cuuucuguagcuguuggaacua	26	cuuucuguagcuguuggaacu	518	No
bta-miR-2387	bta-mir-2387	706	uggaaggccuggcuuugcagcg	84	uggaaggccuggcuuugcagcgu	185	No
bta-miR-2320-5p	bta-mir-2320	255	uggcacaggguccagcugucggc	24	uggcacaggguccagcugucggA	76	No
bta-miR-2285v	bta-mir-2285v	319	agaaccggaacgaacuuuuug	28	agaaccggaacgaacuuuuugg	190	No
bta-miR-2285u	bta-mir-2285u	213	gaaaaacccgaacgaacuuu	0	aaaacccgaaGgaacuuuuugg	59	No
bta-miR-2285p	bta-mir-2285p	731	aaaaacuugagugaacuuuugg	0	aauuguucauuuggguuuuuc	20	No
bta-miR-2285n	bta-mir-2285n-3	459	aaaaacccgaaugaacuuuugg	0	aaaacccgaaugaacuuuuUgga	368	No
bta-miR-2285k	bta-mir-2285k-5	28677	aaaaccggaaugaacuuuuug	0	aaaaccggaaugaacuuuuugg	24870	No
bta-miR-2285h	bta-mir-2285h	351	gaaaaccgaaacgaacuuuaug	56	gaaaaccgaaacgaacuuuaugU	97	No
bta-miR-2285f	bta-mir-2285f-2	2540	aaaaccugaaugaacuuuuugg	0	aaaaccugaaugaacuuuuugU	804	No
bta-miR-2285e	bta-mir-2285e-2	2030	aaaccugaacgaacuuuuuggc	0	aaaCccugaacgaacuuuuugg	1841	No
bta-miR-2285b	bta-mir-2285b-1	1257	aaaaucugagugaacuuuuugg	84	aaaucugagugaacuuuuuggU	469	No
bta-miR-2285ab	bta-mir-2285ab	366	aaaaccugaaugaacuucuugg	0	aaaaccugaaugaacuuAuugg	133	No
bta-miR-2284y	bta-mir-2284y-5	834	aaaaguucguucggguuuuuc	0	aaaaguucguucggguuuuucu	334	No
bta-miR-2284x	bta-mir-2284x	96308	ugaaaaguucguucggguuuu	18379	ugaaaaguucguucggguuuuu	39132	No
bta-miR-2284w	bta-mir-2284w	1381	aagaguuuguucggguuucuc	422	aagaguuuguucggguuucu	520	No
bta-miR-2284v	bta-mir-2284v	727	aaaaaguucguuugggguuu	0	aaaaaguucguuugggUuuucu	715	No
bta-miR-2284t-3p	bta-mir-2284t	383	aaacucgaaugaauguuuuggc	140	aaacucgaaugaauguuuuggcA	220	No
bta-miR-2284b	bta-mir-2284b	539	aaaaguucguuugguuuuuuc	0	gaaaaguucguuCgguuuuuu	312	No
bta-miR-2284ab	bta-mir-2284ab	3676	uaaaaguuugguuggguuuuu	954	uaaaaguuugguuggguuuuuc	1360	No
bta-miR-2284aa	bta-mir-2284aa-3	773	aaaaaaguuuguuuggguuuu	0	aaaaaguuCguuuggguuuucu	715	No
bta-miR-22-5p	bta-mir-22	3495	aguucuucaguggcaagcuuua	808	aguucuucaguggcaagcuuu	1935	No
bta-miR-224	bta-mir-224	55988	caagucacuagugguuccguuua	2722	caagucacuagugguuccguuu	41925	No
bta-miR-22-3p	bta-mir-22	813989	aagcugccaguugaagaacug	5903	aagcugccaguugaagaacugu	510431	No
bta-miR-223	bta-mir-223	1769	ugucaguuugucaaauacccca	217	ugucaguuugucaaauacccc	340	No
bta-miR-222	bta-mir-222	41060	agcuacaucuggcuacugggu	2327	agcuacaucuggcuacugggucucu	18223	No
bta-miR-218	bta-mir-218-1	8109	uugugcuugaucuaaccaugug	515	uugugcuugaucuaaccaugu	3731	No
bta-miR-21-5p	bta-mir-21	9323375	uagcuuaucagacugauguugacu	915034	uagcuuaucagacugauguuga	4709195	No
bta-miR-21-3p	bta-mir-21	3241	aacagcagucgaugggcugucu	58	caacagcagucgaugggcugu	2440	No
bta-miR-211	bta-mir-211	761	uucccuuugucauccuuugcc	149	uucccuuugucauccuuugccc	473	No
bta-miR-210	bta-mir-210	4999	acugugcgugugacagcggcuga	68	cugugcgugugacagcggcuga	2064	No
bta-miR-20b	bta-mir-20b	1879	caaagugcucacagugcaggua	81	caaagugcucacagugcagguag	1216	No
bta-miR-200b	bta-mir-200b	469957	uaauacugccugguaaugaug	126281	uaauacugccugguaaugauga	271634	No
bta-miR-200a	bta-mir-200a	3174977	uaacacugucugguaacgauguu	141840	uaacacugucugguaacgaug	2558699	No
bta-miR-19b	bta-mir-19b-2	88729	ugugcaaauccaugcaaaacuga	11095	ugugcaaauccaugcaaaacu	59484	No
bta-miR-19a	bta-mir-19a	9135	ugugcaaaucuaugcaaaacuga	1372	ugugcaaaucuaugcaaaacu	3825	No
bta-miR-199c	bta-mir-199c	51706	uacaguagucugcacauugg	1116	acaguagucugcacauuggUuu	29328	No
bta-miR-199a-5p	bta-mir-199a-1	1553099	cccaguguucagacuaccuguu	237482	cccaguguucagacuaccuguuc	1129729	No
bta-miR-199a-3p	bta-mir-199a-1	898200	acaguagucugcacauugguua	26244	acaguagucugcacauugguu	459503	No
bta-miR-196a	bta-mir-196a-2	14183	uagguaguuucauguuguuggg	3203	uagguaguuucauguuguuggga	4087	No
bta-miR-195	bta-mir-195	147785	uagcagcacagaaauauuggca	50716	uagcagcacagaaauauuggc	73106	No
bta-miR-194	bta-mir-194-2	23231	uguaacagcaacuccaugugga	5638	uguaacagcaacuccauguggaa	11351	No
bta-miR-193b	bta-mir-193b	19124	aacuggcccacaaagucccgcuuu	2865	aacuggcccacaaagucccgcu	6882	No
bta-miR-193a-5p	bta-mir-193a	6168	ugggucuuugcgggcgagauga	902	ugggucuuugcgggcgagaug	2277	No
bta-miR-192	bta-mir-192	353079	cugaccuaugaauugacagccag	59	cugaccuaugaauugacagcc	265698	No
bta-miR-191	bta-mir-191	2933286	caacggaaucccaaaagcagcug	681170	caacggaaucccaaaagcagcu	1736540	No
bta-miR-190b	bta-mir-190b	291	ugauauguuugauauuggguu	10	ugauauguuugauauuggguug	156	No
bta-miR-18a	bta-mir-18a	1127	uaaggugcaucuagugcagaua	44	uaaggugcaucuagugcagauag	509	No
bta-miR-1839	bta-mir-1839	2615	aagguagauagaacaggucuuguu	0	agguagauagaacaggucuuguGu	2159	No
bta-miR-183	bta-mir-183	110896	uauggcacugguagaauucacug	18133	uauggcacugguagaauucacu	57291	No
bta-miR-181c	bta-mir-181c	7962	aacauucaaccugucggugaguuu	124	aacauucaaccugucggugaguu	3306	No
bta-miR-181b	bta-mir-181b-2	66629	aacauucauugcugucgguggguu	11760	aacauucauugcugucggugggu	23708	No
bta-miR-181a	bta-mir-181a-1	422980	aacauucaacgcugucggugaguu	9686	aacauucaacgcugucggugagu	281362	No
bta-miR-17-5p	bta-mir-17	37385	caaagugcuuacagugcagguagu	2283	caaagugcuuacagugcagguag	24548	No
bta-miR-17-3p	bta-mir-17	1927	acugcagugaaggcacuugu	88	acugcagugaaggcacuugua	840	No
bta-miR-16b	bta-mir-16b	126059	uagcagcacguaaauauuggc	27519	uagcagcacguaaauauuggcg	82464	No
bta-miR-16a	bta-mir-16a	95227	uagcagcacguaaauauuggug	29453	uagcagcacguaaauauuggu	37585	No
bta-miR-152	bta-mir-152	320673	ucagugcaugacagaacuuggg	2001	ucagugcaugacagaacuugg	140450	No
bta-miR-151-3p	bta-mir-151	437595	cuagacugaagcuccuugagg	88990	cuagacugaagcuccuugagga	113187	No
bta-miR-149-5p	bta-mir-149	8208	ucuggcuccgugucuucacuccc	1232	ucuggcuccgugucuucacuc	1773	No
bta-miR-146a	bta-mir-146a	249632	ugagaacugaauuccauagguugu	218	ugagaacugaauuccauagguu	137331	No
bta-miR-144	bta-mir-144	9704	uacaguauagaugauguacuag	0	uacaguauagaugauguac	5106	No
bta-miR-143	bta-mir-143	24571780	ugagaugaagcacuguagcucg	204259	ugagaugaagcacuguagcu	10202741	No
bta-miR-142-5p	bta-mir-142	476864	cauaaaguagaaagcacuac	8367	cccauaaaguagaaagcacu	186912	No
bta-miR-142-3p	bta-mir-142	2216	aguguuuccuacuuuauggaug	170	uguaguguuuccuacuuuaugg	911	No
bta-miR-141	bta-mir-141	3005857	uaacacugucugguaaagaugg	195341	uaacacugucugguaaagaug	2539303	No
bta-miR-140	bta-mir-140	265520	uaccacaggguagaaccacgga	19698	accacaggguagaaccacggacU	86007	No
bta-miR-1388-3p	bta-mir-1388	1947	aucucagguuugucagcccgca	469	aucucagguuugucagcccgc	616	No
bta-miR-136	bta-mir-136	589	acuccauuuguuuugaugaugga	1	acuccauuuguuuugaugaug	252	No
bta-miR-1343-3p	bta-mir-1343	6269	cuccuggggcccgcacucuc	36	cuccuggggcccgcacucucg	1838	No
bta-miR-134	bta-mir-134	249	ugugacugguugaccagagugg	2	ugugugacugguugaccagagu	105	No
bta-miR-133b	bta-mir-133b	1039	uuugguccccuucaaccagcua	2	uuugguccccuucaaccagcu	700	No
bta-miR-133a	bta-mir-133a-1	29174	uuugguccccuucaaccagcug	189	uuugguccccuucaaccagcugu	12885	No
bta-miR-130a	bta-mir-130a	19983	cagugcaauguuaaaagggcau	2821	cagugcaauguuaaaagggcaC	5088	No
bta-miR-1307	bta-mir-1307	3664	acucggcguggcgucggucgug	160	acucggcguggcgucggucgugg	1428	No
bta-miR-1296	bta-mir-1296	2156	uuagggcccuggcuccaucucc	393	uuagggcccuggcuccaucu	775	No
bta-miR-127	bta-mir-127	773691	ucggauccgucugagcuuggcu	218773	ucggauccgucugagcuuggc	296554	No
bta-miR-126-5p	bta-mir-126	1084555	cauuauuacuuuugguacgcg	458417	cauuauuacuuuugguacgcgA	507089	No
bta-miR-126-3p	bta-mir-126	1474151	cguaccgugaguaauaaugcg	21079	ucguaccgugaguaauaaugc	562848	No
bta-miR-1260b	bta-mir-1260b	9540	aucccaccacugccacca	1009	aucccaccGcugccacca	8402	No
bta-miR-125b	bta-mir-125b-1	1929582	ucccugagacccuaacuuguga	422967	ucccugagacccuaacuugugaA	449539	No
bta-miR-125a	bta-mir-125a	1149461	ucccugagacccuuuaaccugug	161833	ucccugagacccuuuaaccugu	632175	No
bta-miR-1249	bta-mir-1249	698	acgcccuucccccccuucuuca	78	acgcccuucccccccuucuucU	269	No
bta-miR-10b	bta-mir-10b	12622283	uacccuguagaaccgaauuugug	141557	uacccuguagaaccgaauuugu	10273130	No
bta-miR-10a	bta-mir-10a	717110	uacccuguagauccgaauuugug	9363	uacccuguagauccgaauuugu	511535	No
bta-miR-107	bta-mir-107	54560	agcagcauuguacagggcuauc	3191	agcagcauuguacagggcuau	25476	No
bta-miR-106a	bta-mir-106a	3514	aaaagugcuuacagugcaggua	70	aaaagugcuuacagugcagguag	2458	No
bta-miR-101	bta-mir-101-2	302443	uacaguacugugauaacugaa	11087	guacaguacugugauaacu	95200	No
bta-miR-100	bta-mir-100	1838864	aacccguagauccgaacuugug	154440	aacccguagauccgaacuugu	993628	No
bta-let-7e	bta-let-7e	124197	ugagguaggagguuguauagu	29280	ugagguaggagguuguauaguu	57523	No
bta-let-7a-3p	bta-let-7a-1	40146	cuauacaaucuacugucuuuc	5213	cuauacaaucuacugucuuucU	24842	No
*Highlighted miRNAs were further varified by qPCR.
