# Supplementary material for: Deep sequencing shows microRNA involvement in bovine mammary gland adaptation to diets supplemented with linseed oil or safflower oil
Source: BMC Genomics. 2015 Oct 30;16:884. doi: 10.1186/s12864-015-1965-7 (PMC4628385; doi:10.1186/s12864-015-1965-7)
Supplement: Additional file 8: — Summary of dominant arm selection of detected miRNAs. (XLSX 34 kb) [file 12864_2015_1965_MOESM8_ESM.xlsx]

## Sheet: Additional file 8
Additional file 8:
Summary of dominant arm selection of detected miRNAs
Total of 293 precursors encoding for the 321 known miRNAs identified in this study
106 precursors with 3p as the dorminant arm, 5 precursors do not have miRname at p3 arm but have name at p5 arm
114 precursors with 5p as the dorminant arm
72 precursors with co-expressed miRNAs at both arms
Precursor name	5 arm miRNA name	5 arm miRNA total counts	p3miRname	p3total counts	dorminant arm	p5/(p5+p3)
bta-mir-23a	None	2	bta-miR-23a	488583	3p	4.09345e-06
bta-mir-1-2	None	1	bta-miR-1	92551	3p	1.08047e-05
bta-mir-19b-2	None	1	bta-miR-19b	88727	3p	1.12704e-05
bta-mir-375	None	7	bta-miR-375	415122	3p	1.68622e-05
bta-mir-199c	None	1	bta-miR-199c	51706	3p	1.93397e-05
bta-mir-2478	None	1	bta-miR-2478	32955	3p	3.03435e-05
bta-mir-429	None	1	bta-miR-429	26952	3p	3.71016e-05
bta-mir-197	None	1	bta-miR-197	19378	3p	5.16022e-05
bta-mir-92a-1	None	98	bta-miR-92a	1136970	3p	8.61866e-05
bta-mir-421	None	1	bta-miR-421	10261	3p	9.74469e-05
bta-mir-154c	None	2	bta-miR-154c	17340	3p	0.000115327
bta-mir-103-2	None	72	bta-miR-103	454534	3p	0.000158379
bta-mir-107	None	10	bta-miR-107	54560	3p	0.000183251
bta-mir-101-2	None	57	bta-miR-101	302457	3p	0.000188421
bta-mir-27b	None	1042	bta-miR-27b	5262222	3p	0.000197976
bta-mir-200c	None	307	bta-miR-200c	1534088	3p	0.000200079
bta-mir-4286-2	None	1	bta-miR-4286	3685	3p	0.000271297
bta-mir-320a-1	None	37	bta-miR-320a	122654	3p	0.000301571
bta-mir-1343	bta-miR-1343-5p	2	bta-miR-1343-3p	6269	3p	0.000318928
bta-mir-6120	bta-miR-6120-5p	4	bta-miR-6120-3p	11512	3p	0.000347343
bta-mir-2285o-4	None	1	bta-miR-2285o	2716	3p	0.000368053
bta-mir-2336	None	1	bta-miR-2336	2620	3p	0.000381534
bta-mir-2285f-2	None	1	bta-miR-2285f	2554	3p	0.000391389
bta-mir-19a	None	4	bta-miR-19a	9141	3p	0.000437397
bta-mir-95	None	1	bta-miR-95	2226	3p	0.000449035
bta-mir-758	None	1	bta-miR-758	1953	3p	0.000511771
bta-mir-410	None	1	bta-miR-410	1914	3p	0.000522193
bta-mir-655	None	1	bta-miR-655	1873	3p	0.000533618
bta-mir-29a	None	407	bta-miR-29a	662894	3p	0.000613598
bta-mir-23b	bta-miR-23b-5p	240	bta-miR-23b-3p	366091	3p	0.000655145
bta-mir-141	None	2029	bta-miR-141	3006847	3p	0.000674338
bta-mir-2484	None	1	bta-miR-2484	1402	3p	0.000712758
bta-mir-24-1	None	1688	bta-miR-24-3p	2285566	3p	0.000738003
bta-mir-2285b-1	None	1	bta-miR-2285b	1245	3p	0.000802568
bta-mir-380	bta-miR-380-5p	9	bta-miR-380-3p	11087	3p	0.000811103
bta-mir-365-2	None	117	bta-miR-365-3p	139055	3p	0.000840686
bta-mir-25	None	243	bta-miR-25	287337	3p	0.000844982
bta-mir-133b	None	1	bta-miR-133b	1039	3p	0.000961538
bta-mir-222	None	52	bta-miR-222	41128	3p	0.00126275
bta-mir-378b	None	1	bta-miR-378b	783	3p	0.00127551
bta-mir-2284v	None	1	bta-miR-2284v	727	3p	0.00137363
bta-mir-143	None	34199	bta-miR-143	24571972	3p	0.00138985
bta-mir-494	None	25	bta-miR-494	17793	3p	0.00140308
bta-mir-133a-1	None	42	bta-miR-133a	29174	3p	0.00143757
bta-mir-328	None	6	bta-miR-328	3889	3p	0.00154044
bta-mir-24-2	None	3635	bta-miR-24-3p	2280723	3p	0.00159126
bta-mir-483	None	1	bta-miR-483	585	3p	0.00170648
bta-mir-574	None	1	bta-miR-574	513	3p	0.00194553
bta-mir-193b	None	38	bta-miR-193b	19124	3p	0.00198309
bta-mir-543	None	4	bta-miR-543	1931	3p	0.00206718
bta-mir-323	None	1	bta-miR-323	481	3p	0.00207469
bta-mir-2285n-3	None	1	bta-miR-2285n	459	3p	0.00217391
bta-mir-363	None	33	bta-miR-363	14842	3p	0.00221849
bta-mir-2285k-5	None	82	bta-miR-2285k	28678	3p	0.00285118
bta-mir-206	None	1	bta-miR-206	343	3p	0.00290698
bta-mir-502a-1	None	27	bta-miR-502a	9051	3p	0.00297422
bta-mir-127	None	2396	bta-miR-127	773701	3p	0.00308724
bta-mir-2285v	None	1	bta-miR-2285v	320	3p	0.00311526
bta-mir-342	None	395	bta-miR-342	118321	3p	0.00332727
bta-mir-2285r	None	1	bta-miR-2285r	299	3p	0.00333333
bta-mir-92b	None	34	bta-miR-92b	9108	3p	0.0037191
bta-mir-2339	None	1	bta-miR-2339	266	3p	0.00374532
bta-mir-381	None	46	bta-miR-381	12142	3p	0.0037742
bta-mir-200a	None	12254	bta-miR-200a	3174998	3p	0.00384469
bta-mir-148b	None	3937	bta-miR-148b	1020028	3p	0.00384486
bta-mir-495	None	14	bta-miR-495	3623	3p	0.00384933
bta-mir-2403	None	1	bta-miR-2403	252	3p	0.00395257
bta-mir-128-1	None	81	bta-miR-128	19980	3p	0.00403769
bta-mir-22	bta-miR-22-5p	3495	bta-miR-22-3p	814016	3p	0.00427517
bta-mir-2285u	None	1	bta-miR-2285u	219	3p	0.00454545
bta-mir-152	None	1475	bta-miR-152	320673	3p	0.00457864
bta-mir-27a	bta-miR-27a-5p	1805	bta-miR-27a-3p	370930	3p	0.00484258
bta-mir-148a	None	205658	bta-miR-148a	40895583	3p	0.00500369
bta-mir-326	None	11	bta-miR-326	1625	3p	0.00672372
bta-mir-130a	None	137	bta-miR-130a	19983	3p	0.00680915
bta-mir-490	None	2	bta-miR-490	272	3p	0.00729927
bta-mir-1249	None	6	bta-miR-1249	698	3p	0.00852273
bta-mir-2285t	None	1793	bta-miR-2285t	115727	3p	0.015257
bta-mir-652	None	1048	bta-miR-652	64833	3p	0.0159075
bta-mir-2285q	None	37	bta-miR-2285q	2157	3p	0.0168642
bta-mir-2285h	None	8	bta-miR-2285h	351	3p	0.0222841
bta-mir-140	None	6337	bta-miR-140	265547	3p	0.0233077
bta-mir-487b	None	53	bta-miR-487b	2156	3p	0.0239928
bta-mir-760	bta-miR-760-5p	23	bta-miR-760-3p	884	3p	0.0253583
bta-mir-370	None	59	bta-miR-370	2246	3p	0.0255965
bta-mir-433	None	10	bta-miR-433	348	3p	0.027933
bta-mir-665	None	13	bta-miR-665	444	3p	0.0284464
bta-mir-2285ab	None	12	bta-miR-2285ab	366	3p	0.031746
bta-mir-2284t	bta-miR-2284t-5p	14	bta-miR-2284t-3p	383	3p	0.0352645
bta-mir-454	None	32	bta-miR-454	835	3p	0.0369089
bta-mir-29b-2	None	1791	bta-miR-29b	46630	3p	0.0369881
bta-mir-505	None	171	bta-miR-505	4176	3p	0.0393375
bta-mir-6524	None	1146	bta-miR-6524	27416	3p	0.0401232
bta-mir-210	None	246	bta-miR-210	4999	3p	0.0469018
bta-mir-654	None	31	bta-miR-654	624	3p	0.0473282
bta-mir-2285p	bta-miR-2285p	37	None	731	3p	0.0481771
bta-mir-500	bta-miR-500	8770	None	145954	3p	0.0566816
bta-mir-542	bta-miR-542-5p	333	None	5343	3p	0.0586681
bta-mir-874	None	345	bta-miR-874	4875	3p	0.066092
bta-mir-136	bta-miR-136	1327	None	18698	3p	0.0662672
bta-mir-223	None	132	bta-miR-223	1769	3p	0.0694371
bta-mir-2285i	None	31	bta-miR-2285i	408	3p	0.070615
bta-mir-7859	None	238	bta-miR-7859	3034	3p	0.0727384
bta-mir-200b	None	38950	bta-miR-200b	469957	3p	0.0765366
bta-mir-214	None	420	bta-miR-214	4753	3p	0.0811908
bta-mir-369	bta-miR-369-5p	521	bta-miR-369-3p	4476	3p	0.104263
bta-mir-455	bta-miR-455-5p	870	bta-miR-455-3p	7350	3p	0.105839
bta-mir-301a	None	188	bta-miR-301a	1521	3p	0.110006
bta-mir-29c	None	8132	bta-miR-29c	62318	3p	0.115429
bta-mir-545	bta-miR-545-5p	42	bta-miR-545-3p	288	3p	0.127273
bta-mir-487a	None	32	bta-miR-487a	213	3p	0.130612
bta-mir-376e	None	221	bta-miR-376e	1338	3p	0.141758
bta-mir-2285aa	None	512	bta-miR-2285aa	2386	3p	0.176674
bta-mir-2284w	bta-miR-2284w	1387	None	6437	3p	0.177275
bta-mir-502b	None	894	bta-miR-502b	4000	3p	0.182673
bta-mir-299	bta-miR-299	435	None	1788	3p	0.195682
bta-mir-106b	bta-miR-106b	8091	None	31531	3p	0.204205
bta-mir-132	None	262	bta-miR-132	881	3p	0.229221
bta-mir-628	bta-miR-628	266	None	891	3p	0.229905
bta-mir-144	None	2991	bta-miR-144	9708	3p	0.23553
bta-mir-2313	bta-miR-2313-5p	106	bta-miR-2313-3p	335	3p	0.240363
bta-mir-331	bta-miR-331-5p	7655	bta-miR-331-3p	21128	3p	0.265956
bta-mir-2431	bta-miR-2431-5p	224	bta-miR-2431-3p	479	3p	0.318634
bta-mir-411c	bta-miR-411c-5p	4612	bta-miR-411c-3p	9535	3p	0.326006
bta-mir-671	bta-miR-671	780	None	1486	3p	0.344219
bta-mir-221	None	33870	bta-miR-221	62707	3p	0.350705
bta-mir-7857	bta-miR-7857	516	None	948	3p	0.352459
bta-mir-330	None	258	bta-miR-330	464	3p	0.357341
bta-mir-338	None	3018	bta-miR-338	4995	3p	0.376638
bta-mir-7862	None	418	bta-miR-7862	607	3p	0.407805
bta-mir-126	bta-miR-126-5p	1085763	bta-miR-126-3p	1474198	3p	0.424133
bta-mir-296	bta-miR-296-5p	859	bta-miR-296-3p	987	3p	0.46533
bta-mir-199b	bta-miR-199b	785015	None	896707	3p	0.466792
bta-mir-345	bta-miR-345-5p	7294	bta-miR-345-3p	7887	3p	0.480469
bta-mir-708	bta-miR-708	2476	None	2259	5p	0.522914
bta-mir-382	bta-miR-382	4616	None	4052	5p	0.532533
bta-mir-29d	bta-miR-29d-5p	8132	bta-miR-29d-3p	7070	5p	0.53493
bta-mir-423	bta-miR-423-5p	95202	bta-miR-423-3p	73248	5p	0.565165
bta-mir-411a	bta-miR-411a	19251	None	13374	5p	0.590069
bta-mir-361	bta-miR-361	133762	None	84394	5p	0.613148
bta-mir-28	bta-miR-28	169240	None	103987	5p	0.619412
bta-mir-425	bta-miR-425-5p	21599	bta-miR-425-3p	13195	5p	0.620768
bta-mir-2284ac	bta-miR-2284ac	302	None	182	5p	0.623967
bta-mir-2320	bta-miR-2320-5p	255	bta-miR-2320-3p	151	5p	0.628079
bta-mir-199a-1	bta-miR-199a-5p	1553106	bta-miR-199a-3p	898242	5p	0.633572
bta-mir-130b	None	1654	bta-miR-130b	941	5p	0.63738
bta-mir-1307	None	6636	bta-miR-1307	3665	5p	0.644209
bta-mir-493	None	12595	bta-miR-493	6695	5p	0.652929
bta-mir-2285e-2	None	3878	bta-miR-2285e	2030	5p	0.656398
bta-mir-145	bta-miR-145	2382418	None	1166583	5p	0.671293
bta-mir-409a	bta-miR-409a	57000	None	25663	5p	0.689547
bta-mir-212	bta-miR-212	780	None	326	5p	0.705244
bta-mir-411b	bta-miR-411b	238	None	96	5p	0.712575
bta-mir-582	bta-miR-582	918	None	356	5p	0.720565
bta-mir-9-1	bta-miR-9-5p	627	bta-miR-9-3p	236	5p	0.726535
bta-mir-2284aa-3	bta-miR-2284aa	773	None	283	5p	0.732008
bta-mir-324	bta-miR-324	2001	None	668	5p	0.749719
bta-mir-379	bta-miR-379	30508	None	9801	5p	0.756853
bta-mir-190a	bta-miR-190a	2580	None	762	5p	0.771993
bta-mir-452	bta-miR-452	10774	None	2932	5p	0.786079
bta-mir-193a	bta-miR-193a-5p	6168	bta-miR-193a-3p	1652	5p	0.788747
bta-mir-18a	bta-miR-18a	1127	None	297	5p	0.791433
bta-mir-151	bta-miR-151-5p	1667551	bta-miR-151-3p	437601	5p	0.792129
bta-mir-2887-1	bta-miR-2887	7998	None	1934	5p	0.805276
bta-mir-181c	bta-miR-181c	7962	None	1700	5p	0.824053
bta-mir-3613	bta-miR-3613	3834	None	712	5p	0.843379
bta-mir-374a	bta-miR-374a	575516	None	104907	5p	0.845821
bta-mir-335	bta-miR-335	26336	None	4643	5p	0.850124
bta-mir-2468	bta-miR-2468	270	None	45	5p	0.857143
bta-let-7d	bta-let-7d	106049	None	17538	5p	0.858092
bta-mir-424	bta-miR-424-5p	6688	bta-miR-424-3p	1098	5p	0.858978
bta-mir-1298	bta-miR-1298	975	None	149	5p	0.867438
bta-mir-340	None	83686	bta-miR-340	12084	5p	0.873823
bta-mir-1185	bta-miR-1185	381	None	54	5p	0.875862
bta-mir-6529	bta-miR-6529	1576	None	218	5p	0.878484
bta-mir-2399	bta-miR-2399-5p	703	bta-miR-2399-3p	90	5p	0.886507
bta-mir-491	bta-miR-491	995	None	124	5p	0.889187
bta-mir-6522	bta-miR-6522	13769	None	1619	5p	0.894788
bta-mir-154b	bta-miR-154b	1299	None	124	5p	0.91286
bta-mir-3431	bta-miR-3431	18866	None	1756	5p	0.914848
bta-mir-15a	bta-miR-15a	7117	None	628	5p	0.918915
bta-mir-1306	bta-miR-1306	494	None	42	5p	0.921642
bta-mir-1388	bta-miR-1388-5p	25042	bta-miR-1388-3p	1947	5p	0.927859
bta-mir-6119	bta-miR-6119-5p	21345	bta-miR-6119-3p	1657	5p	0.927963
bta-mir-3432-2	bta-miR-3432	26555	None	1828	5p	0.935595
bta-mir-7-2	bta-miR-7	89753	None	5867	5p	0.938643
bta-mir-30e	bta-miR-30e-5p	2133972	None	136000	5p	0.940087
bta-mir-885	bta-miR-885	5905	None	360	5p	0.942538
bta-mir-195	bta-miR-195	147785	None	8597	5p	0.945026
bta-mir-374b	bta-miR-374b	132121	None	7430	5p	0.946758
bta-mir-877	bta-miR-877	1658	None	93	5p	0.946887
bta-mir-106a	bta-miR-106a	3514	None	184	5p	0.950243
bta-mir-17	bta-miR-17-5p	37385	bta-miR-17-3p	1927	5p	0.950982
bta-mir-3956	bta-miR-3956	220	None	11	5p	0.952381
bta-mir-30f	bta-miR-30f	404588	None	19539	5p	0.953931
bta-mir-2299	bta-miR-2299-5p	2924	bta-miR-2299-3p	141	5p	0.953997
bta-mir-362	bta-miR-362-5p	62754	bta-miR-362-3p	2940	5p	0.955247
bta-mir-6517	bta-miR-6517	1070	None	48	5p	0.957066
bta-mir-2284b	bta-miR-2284b	539	None	20	5p	0.964222
bta-mir-744	bta-miR-744	1745	None	55	5p	0.969444
bta-mir-2425	bta-miR-2425-5p	264	bta-miR-2425-3p	8	5p	0.970588
bta-mir-2904-1	bta-miR-2904	218861	None	6390	5p	0.971632
bta-mir-497	bta-miR-497	19658	None	495	5p	0.975438
bta-mir-2419	bta-miR-2419-5p	9959	bta-miR-2419-3p	249	5p	0.975607
bta-mir-135a-2	bta-miR-135a	6321	None	158	5p	0.975614
bta-mir-134	bta-miR-134	249	None	6	5p	0.976471
bta-mir-15b	bta-miR-15b	37228	None	888	5p	0.976703
bta-mir-139	bta-miR-139	45113	None	946	5p	0.979461
bta-mir-181a-1	bta-miR-181a	422988	None	8394	5p	0.980542
bta-mir-32	bta-miR-32	54101	None	1067	5p	0.980659
bta-mir-532	bta-miR-532	95603	None	1802	5p	0.9815
bta-mir-339a	bta-miR-339a	141388	None	2487	5p	0.982714
bta-mir-98	bta-miR-98	108442	None	1717	5p	0.984413
bta-mir-499	bta-miR-499	7169	None	109	5p	0.985023
bta-mir-6123	bta-miR-6123	739	None	11	5p	0.985333
bta-mir-34c	bta-miR-34c	7159	None	103	5p	0.985817
bta-mir-224	bta-miR-224	55988	None	745	5p	0.986868
bta-mir-30b	bta-miR-30b-5p	182900	bta-miR-30b-3p	1903	5p	0.989703
bta-mir-30a	bta-miR-30a-5p	17767429	None	182393	5p	0.989839
bta-let-7e	bta-let-7e	124205	None	1197	5p	0.990455
bta-mir-142	bta-miR-142-5p	477442	bta-miR-142-3p	4590	5p	0.990478
bta-mir-34a	bta-miR-34a	17604	None	160	5p	0.990993
bta-mir-93	bta-miR-93	49343	None	429	5p	0.991381
bta-mir-218-1	bta-miR-218	8109	None	67	5p	0.991805
bta-mir-432	bta-miR-432	5529	None	45	5p	0.991927
bta-mir-1296	bta-miR-1296	2156	None	17	5p	0.992177
bta-mir-20a	bta-miR-20a	94267	None	650	5p	0.993152
bta-mir-181d	bta-miR-181d	2900	None	18	5p	0.993831
bta-let-7a-1	bta-let-7a-5p	8180342	bta-let-7a-3p	40206	5p	0.995109
bta-let-7b	bta-let-7b	1998477	None	9576	5p	0.995231
bta-mir-194-2	bta-miR-194	23231	None	108	5p	0.995373
bta-mir-16a	bta-miR-16a	95227	None	439	5p	0.995411
bta-mir-2443	bta-miR-2443	225	None	1	5p	0.995575
bta-mir-16b	bta-miR-16b	126059	None	554	5p	0.995624
bta-mir-26b	bta-miR-26b	1377058	None	6000	5p	0.995662
bta-mir-215	bta-miR-215	36289	None	152	5p	0.995829
bta-mir-146b	bta-miR-146b	233022	None	883	5p	0.996225
bta-mir-190b	bta-miR-190b	291	None	1	5p	0.996575
bta-mir-155	bta-miR-155	22895	None	76	5p	0.996691
bta-mir-2284ab	bta-miR-2284ab	3676	None	11	5p	0.997017
bta-mir-2387	bta-miR-2387	706	None	2	5p	0.997175
bta-mir-30c	bta-miR-30c	464424	None	1268	5p	0.997277
bta-mir-99b	bta-miR-99b	611316	None	1644	5p	0.997318
bta-mir-6531	bta-miR-6531	384	None	1	5p	0.997403
bta-mir-450b	bta-miR-450b	66918	None	164	5p	0.997555
bta-mir-10b	bta-miR-10b	12622287	None	30407	5p	0.997597
bta-mir-183	bta-miR-183	110912	None	250	5p	0.997751
bta-mir-20b	bta-miR-20b	1879	None	4	5p	0.997876
bta-mir-30d	bta-miR-30d	2611663	None	5459	5p	0.997914
bta-let-7f-2	bta-let-7f	3640985	None	7521	5p	0.997939
bta-let-7i	bta-let-7i	1146992	None	2367	5p	0.997941
bta-mir-450a-2	bta-miR-450a	84411	None	168	5p	0.998014
bta-mir-182	bta-miR-182	532611	None	915	5p	0.998285
bta-mir-181b-2	bta-miR-181b	66629	None	113	5p	0.998307
bta-mir-205	bta-miR-205	338394	None	461	5p	0.99864
bta-mir-196a-2	bta-miR-196a	14183	None	19	5p	0.998662
bta-mir-211	bta-miR-211	761	None	1	5p	0.998688
bta-mir-125a	bta-miR-125a	1149461	None	1422	5p	0.998764
bta-mir-2284y-5	bta-miR-2284y	855	None	1	5p	0.998832
bta-mir-451	bta-miR-451	87084	None	101	5p	0.998842
bta-mir-125b-1	bta-miR-125b	1929587	None	2211	5p	0.998855
bta-mir-185	bta-miR-185	80054	None	91	5p	0.998865
bta-mir-204	bta-miR-204	20382	None	21	5p	0.998971
bta-mir-196b	bta-miR-196b	13369	None	12	5p	0.999103
bta-mir-486	bta-miR-486	80508	None	65	5p	0.999193
bta-mir-191	bta-miR-191	2933286	None	2128	5p	0.999275
bta-mir-10a	bta-miR-10a	717116	None	515	5p	0.999282
bta-mir-769	bta-miR-769	19772	None	13	5p	0.999343
bta-mir-99a	bta-miR-99a-5p	8878938	bta-miR-99a-3p	5690	5p	0.99936
bta-let-7c	bta-let-7c	780082	None	461	5p	0.999409
bta-mir-660	bta-miR-660	122196	None	54	5p	0.999558
bta-mir-378c	bta-miR-378c	2495	None	1	5p	0.999599
bta-mir-1839	bta-miR-1839	2615	None	1	5p	0.999618
bta-mir-150	bta-miR-150	29972	None	11	5p	0.999633
bta-mir-504	bta-miR-504	2727	None	1	5p	0.999633
bta-mir-21	bta-miR-21-5p	9323471	bta-miR-21-3p	3249	5p	0.999652
bta-mir-192	bta-miR-192	353079	None	81	5p	0.999771
bta-let-7g	bta-let-7g	2327855	None	315	5p	0.999865
bta-mir-146a	bta-miR-146a	249632	None	33	5p	0.999868
bta-mir-186	bta-miR-186	2447272	None	309	5p	0.999874
bta-mir-149	bta-miR-149-5p	8208	bta-miR-149-3p	1	5p	0.999878
bta-mir-1260b	bta-miR-1260b	9666	None	1	5p	0.999897
bta-mir-26a-2	bta-miR-26a	19562314	None	1909	5p	0.999902
bta-mir-1271	bta-miR-1271	20682	None	1	5p	0.999952
bta-mir-100	bta-miR-100	1838864	None	85	5p	0.999954
bta-mir-1468	bta-miR-1468	333480	None	9	5p	0.999973
bta-mir-484	bta-miR-484	52812	None	1	5p	0.999981
bta-mir-339b	bta-miR-339b	74355	None	1	5p	0.999987
bta-mir-378-2	bta-miR-378	94931	None	1	5p	0.999989
bta-mir-2284x	bta-miR-2284x	96308	None	1	5p	0.99999
bta-mir-96	bta-miR-96	623332	None	3	5p	0.999995
bta-let-7a-2	bta-let-7a-5p	8180577	None	13	5p	0.999998
