# Supplementary material for: Deep sequencing shows microRNA involvement in bovine mammary gland adaptation to diets supplemented with linseed oil or safflower oil
Source: BMC Genomics. 2015 Oct 30;16:884. doi: 10.1186/s12864-015-1965-7 (PMC4628385; doi:10.1186/s12864-015-1965-7)
Supplement: Additional file 9: — mirDeep2 results of known miRNA identification and novel miRNA discovery; ( A ) miRDeep2 performance for score cut-offs −10 to 10, ( B ) novel miRNA information, ( C ) candidate novel miRNAs and ( D ) novel Precursors which were reversely complementary to known precursors. (XLSX 76 kb) [file 12864_2015_1965_MOESM9_ESM.xlsx]

## Sheet: Additional file 9a
Additional file 9a
	miRDeep2 performance for score cut-offs -10 to 10
	novel miRNAs			known miRBase miRNAs
miRDeep2 score	Predicted by miRDeep2	Estimated false positives	Estimated true positives	In species	In data	Detected by miRDeep2	Estimated signal-to-noise	Excision gearing
10	147	8 ± 3	139 ± 3 (94 ± 2%)	783	471	272 (58%)	29.3	7
9	152	9 ± 3	143 ± 3 (94 ± 2%)	783	471	272 (58%)	28	7
8	158	10 ± 4	148 ± 4 (94 ± 2%)	783	471	273 (58%)	26.7	7
7	159	11 ± 4	148 ± 4 (93 ± 2%)	783	471	273 (58%)	24.6	7
6	166	13 ± 4	153 ± 4 (92 ± 2%)	783	471	273 (58%)	22.5	7
5	262	27 ± 6	235 ± 6 (90 ± 2%)	783	471	337 (72%)	15.6	7
4	308	68 ± 9	240 ± 9 (78 ± 3%)	783	471	355 (75%)	7.8	7
3	345	240 ± 14	105 ± 14 (30 ± 4%)	783	471	356 (76%)	2.6	7
2	458	398 ± 17	60 ± 17 (13 ± 4%)	783	471	364 (77%)	1.9	7
1	854	640 ± 20	214 ± 20 (25 ± 2%)	783	471	400 (85%)	1.9	7
0	1086	1037 ± 24	50 ± 23 (5 ± 2%)	783	471	402 (85%)	1.4	7
-1	1288	1444 ± 29	0 ± 0 (0 ± 0%)	783	471	403 (86%)	1.1	7
-2	1544	1923 ± 33	0 ± 0 (0 ± 0%)	783	471	406 (86%)	1	7
-3	1823	2341 ± 37	0 ± 0 (0 ± 0%)	783	471	408 (87%)	0.9	7
-4	2078	2570 ± 37	0 ± 0 (0 ± 0%)	783	471	409 (87%)	1	7
-5	2354	2749 ± 37	0 ± 0 (0 ± 0%)	783	471	411 (87%)	1	7
-6	2532	2866 ± 37	0 ± 0 (0 ± 0%)	783	471	413 (88%)	1	7
-7	2672	2958 ± 39	0 ± 0 (0 ± 0%)	783	471	415 (88%)	1	7
-8	2774	3031 ± 39	0 ± 0 (0 ± 0%)	783	471	415 (88%)	1	7
-9	2882	3092 ± 38	0 ± 0 (0 ± 0%)	783	471	415 (88%)	1	7
-10	2960	3144 ± 39	0 ± 0 (0 ± 0%)	783	471	415 (88%)	1.1	7

## Sheet: Additional file 9b
Additional file 9b:
Novel miRNA information
Provisional mature miRNA id	Provisional precursor id	Provisional id	miRDeep2 score	estimated probability that the miRNA candidate is a true positive	total read count	mature read count	loop read count	star read count	significant randfold p-value	miRNA(Identity≥90% & Coverage≥90%)	Pre-miRNA (Identity≥70% & Coverage≥75%)	consensus mature sequence	consensus mature sequence size	consensus star sequence	consensus precursor sequence	precursor coordinate
bta-miR-nv1	bta-mir-nv1	chr20_15513	18657.4	94 +/- 2%	36593	36590	0	3	yes			uuuuccaaugaguuaguccuuu	22	aagaacuaacucauuggaagag	uuuuccaaugaguuaguccuuugggcacugaugcgaagaacuaacucauuggaagag	chr20:10833940..10833997:-
bta-miR-nv2	bta-mir-nv2	chr26_20636	16302.6	94 +/- 2%	31969	16800	0	15169	yes		hsa-mir-6715b	ccaaaccaguugugccuguaga	22	acaggcacggccaguuugagc	acaggcacggccaguuugagcauuuucacugaauugccaaaccaguugugccuguaga	chr26:33321937..33321995:+
bta-miR-nv3	bta-mir-nv3	chr6_28201	9051.6	94 +/- 2%	17753	17738	0	15	yes	bta-miR-2284m	bta-mir-2284z-1	aaaacacgaacaaacuuuuug	21	aaacguucguucagguuuuucu	aaacguucguucagguuuuucuagaauauuuugcaggaaaacacgaacaaacuuuuug	chr6:96243055..96243113:+
bta-miR-nv4	bta-mir-nv4	chr21_16784	2658.3	94 +/- 2%	5212	3926	0	1286	yes			ucacugggcauccucugcuuua	22	aaguacaggaugcccaaugaau	aaguacaggaugcccaaugaauuaaauccaucuaaauacauuucacugggcauccucugcuuua	chr21:65528346..65528410:-
bta-miR-nv5	bta-mir-nv5	chr1_284	1925.4	94 +/- 2%	3775	3655	0	120	yes	bta-miR-2284y	bta-mir-2285e-2	aaaaguucguuugaguuuuucu	22	aaaaacuugaaugaacuuacu	aaaaguucguuugaguuuuucuguuacaucuuauggaaaaacuugaaugaacuuacu	chr1:75196569..75196626:+
bta-miR-nv6	bta-mir-nv6	chr28_21970	1011.6	94 +/- 2%	1983	1982	0	1	yes	bta-miR-2285f	bta-mir-2285b-1	aaaaccugaaugaacucuuuggu	23	aaaaaguucauuccaguuuuuca	aaaaaguucauuccaguuuuucaagacauaucauauagaugggaaaaccugaaugaacucuuuggu	chr28:8905516..8905582:-
bta-miR-nv7	bta-mir-nv7	chr26_21056	912.5	94 +/- 2%	1780	1772	0	8	yes			uggcaccagcacuggcggugg	21	cgcuggcaguguugguggcacu	cgcuggcaguguugguggcacuugcgugggggcgguggcaccagcacuggcggugg	chr26:37704841..37704897:-
bta-miR-nv8	bta-mir-nv8	chr16_8836	636.9	94 +/- 2%	1240	1229	0	11	yes		bta-mir-2285b-2	aaaaaaccgaguggacuuuuug	22	aaaaaguucauuaggguuuuucu	aaaaaguucauuaggguuuuucugugagaugggauggaaaaaaccgaguggacuuuuug	chr16:18872290..18872349:-
bta-miR-nv9	bta-mir-nv9	chr12_4644	602.1	94 +/- 2%	1182	1181	0	1	yes	bta-miR-2284y	bta-mir-2285o-1	caaaaguucguucggguuuuuu	22	aaaacccaaaugaacucuuug	caaaaguucguucggguuuuuuguuuacagcucacuagaaaaacccaaaugaacucuuug	chr12:15503525..15503585:+
bta-miR-nv10	bta-mir-nv10	chrX_35635	579.6	94 +/- 2%	1135	1134	0	1	yes	bta-miR-2285f	bta-mir-2285f-1	aaaaccugaaugaacuuuuugu	22	caaaaaguucauucagauuuuu	caaaaaguucauucagauuuuuccauaaaauguacuggaaaaccugaaugaacuuuuugu	chrX:39493732..39493792:+
bta-miR-nv11	bta-mir-nv11	chr16_8910	520.3	94 +/- 2%	1019	1011	0	8	yes		mml-mir-7180	uguggccucuggguguguacccuc	24	aguguacuuccuggggccucugg	aguguacuuccuggggccucugggcauauaauuccuguggccucuggguguguacccuc	chr16:29541770..29541829:-
bta-miR-nv12	bta-mir-nv12	chrX_36025	512.4	94 +/- 2%	1004	882	0	122	yes	ssc-miR-374a-3p	oar-mir-374a	uuacaauacaaccugauaagu	21	cuuaucagguuguauuauaaug	uuacaauacaaccugauaagugcuguaacacuuaucagguuguauuauaaug	chrX:46957204..46957256:-
bta-miR-nv13	bta-mir-nv13	chr11_3300	398.4	94 +/- 2%	781	741	0	40	yes	bta-miR-2285ad	bta-mir-2285b-2	aaaaaguucguuuggguuuucu	22	aaaaacuugagugaacuuu	aaaaaguucguuuggguuuucugagccauguuacagaaaaacuugagugaacuuu	chr11:62637553..62637608:+
bta-miR-nv14	bta-mir-nv14	chrUn_JH123138_34308	388.7	94 +/- 2%	764	754	0	10	yes	bta-miR-2284x	bta-mir-2284y-3	ugaaaaguucguucgaguuuu	21	aaaccccaaaggaacuuuuu	ugaaaaguucguucgaguuuuccauaagaugguagaaaaaaccccaaaggaacuuuuu	chrUn_JH123138:17676..17734:+
bta-miR-nv15	bta-mir-nv15	chr5_26595	386.8	94 +/- 2%	757	750	0	7	yes		bta-mir-2285n-7	aaaacucgagcaaacuuuuugg	22	aaaagguucauucggguuuuucc	aaaagguucauucggguuuuuccuuaagauguuacagaaaaacucgagcaaacuuuuugg	chr5:100609603..100609663:+
bta-miR-nv16	bta-mir-nv16	chr10_1606	358.4	94 +/- 2%	694	693	0	1	yes			cccagggauguagcuccuagugc	23	ucugggggcccaucccugca	cccagggauguagcuccuagugcugacccucccucugggggcccaucccugca	chr10:21134502..21134555:+
bta-miR-nv17	bta-mir-nv17	chr22_16832	347.9	94 +/- 2%	682	679	0	3	yes			uaggcagagaugacagucauacu	23	uauggcagugucacugaccaaca	uaggcagagaugacagucauacuguugaauugccaguauggcagugucacugaccaaca	chr22:4149459..4149518:+
bta-miR-nv18	bta-mir-nv18	chr3_23555	321.4	94 +/- 2%	628	608	0	20	yes	bta-miR-2285f	bta-mir-2285k-3	aaaaaccugaaugacccuuuug	22	aaaagguucauuuggguuucu	aaaagguucauuuggguuucuccaugccaucuuacggaaaaaccugaaugacccuuuug	chr3:99776149..99776208:+
bta-miR-nv19	bta-mir-nv19	chrX_35648	312.5	94 +/- 2%	604	580	0	24	yes	hsa-miR-1911-5p	mml-mir-1911	ugaguaccgccaugucuguuggg	23	caccaggcauuguggucucugcu	ugaguaccgccaugucuguugggaauccacaaucucccaccaggcauuguggucucugcu	chrX:40692152..40692212:+
bta-miR-nv20	bta-mir-nv20	chr3_22986	309.7	94 +/- 2%	598	573	0	25	yes	bta-miR-2285u	bta-mir-2285b-2	gaaaguuuguugggguuuuucu	22	aaagcccaaaugaacuuuuug	gaaaguuuguugggguuuuucugucacauuuaacagaaaagcccaaaugaacuuuuug	chr3:3504819..3504877:+
bta-miR-nv21	bta-mir-nv21	chr17_10086	205.9	94 +/- 2%	403	396	0	7	yes	bta-miR-2285ad	bta-mir-2285e-2	aaagcccgaaugaacuuuuuag	22	caaaaaguucauugggguuuucu	caaaaaguucauugggguuuucuguaacaucuuuuggaaaagcccgaaugaacuuuuuag	chr17:56911051..56911111:-
bta-miR-nv22	bta-mir-nv22	chr3_24463	189.3	94 +/- 2%	369	363	0	6	yes			auguucuguaucuugauugua	21	acaaucaagauauagaacauuu	auguucuguaucuugauuguaugucauuauuuaaguacaaucaagauauagaacauuu	chr3:100363180..100363238:-
bta-miR-nv23	bta-mir-nv23	chr7_30277	173.8	94 +/- 2%	341	332	0	9	yes			uccuaggggauugacauagucugu	24	gaaugugucauuccucuguaga	uccuaggggauugacauagucuguguaauuuaccuucggaaugugucauuccucuguaga	chr7:62480978..62481038:-
bta-miR-nv24	bta-mir-nv24	chr15_8258	167	94 +/- 2%	330	328	0	2	yes	bta-miR-2285j	bta-mir-2285i	aaaaccagaacgaacuuugugu	22	caaaaaguucauucagauuuuu	caaaaaguucauucagauuuuucuaaaacagcuuacggaaaaaccagaacgaacuuugugu	chr15:77839067..77839128:-
bta-miR-nv25	bta-mir-nv25-1	chr6_28280	156.9	94 +/- 2%	305	237	0	68	yes			gaccugugcguguacacucaug	22	ugagugugcauccacggggacc	gaccugugcguguacacucaugcccacgugcaugagugugcauccacggggacc	chr6:117850386..117850440:+
bta-miR-nv25	bta-mir-nv25-2	chr6_28839	156.9	94 +/- 2%	305	237	0	68	yes			gaccugugcguguacacucaug	22	ugagugugcauccacggggacc	gaccugugcguguacacucaugcccacgugcaugagugugcauccacggggacc	chr6:117834643..117834697:-
bta-miR-nv27	bta-mir-nv27	chr6_28426	151.4	94 +/- 2%	298	297	0	1	yes	bta-miR-2285ab	bta-mir-2285b-2	aaaacccgaaugaacuucuuggc	23	aaauguucauucagguuuuccu	aaauguucauucagguuuuccuacaacaucuuacagaaaaacccgaaugaacuucuuggc	chr6:23734131..23734191:-
bta-miR-nv28	bta-mir-nv28	chr11_3267	150.2	94 +/- 2%	286	283	0	3	yes	bta-miR-2285ad	bta-mir-2285e-2	gaaaacccgaaggaacuuuuug	22	aaaaaguucauucggguuucu	aaaaaguucauucggguuucucuguaacaggcuaugggaaaacccgaaggaacuuuuug	chr11:50577213..50577272:+
bta-miR-nv29	bta-mir-nv29	chr8_30947	144.1	94 +/- 2%	282	272	0	10	yes	bta-miR-2285f	bta-mir-2285h	aaaaccugaaugaacuuucugu	22	agaaaguugguuuggauuuuuc	agaaaguugguuuggauuuuuccauugcaucuuacagaaaaaccugaaugaacuuucugu	chr8:80566636..80566696:+
bta-miR-nv30	bta-mir-nv30	chr4_25255	143.5	94 +/- 2%	279	272	0	7	yes			acacgcguccuuggauccugacu	23	ucggggcccagggccggugugu	ucggggcccagggccgguguguuuguugcuuaggaacacacgcguccuuggauccugacu	chr4:121994552..121994612:+
bta-miR-nv31	bta-mir-nv31	chr1_698	141.7	94 +/- 2%	269	264	0	5	yes	bta-miR-2285r	bta-mir-2285g-3	cuaaccuggaugaacuuuuugg	22	caaaaaguuuguuuggguuuuu	caaaaaguuuguuuggguuuuuccaucgcaucuuacaggcuaaccuggaugaacuuuuugg	chr1:804095..804156:-
bta-miR-nv32	bta-mir-nv32	chrX_35980	137.8	94 +/- 2%	268	263	0	5	yes			gaacugaguccuuuggaaaaga	22	uuuuccaaugagucaguuauuu	uuuuccaaugagucaguuauuuggccaccugaugcgaagaacugaguccuuuggaaaaga	chrX:23957856..23957916:-
bta-miR-nv33	bta-mir-nv33	chr23_18620	136.1	94 +/- 2%	258	224	0	34	yes			ugcaccacccguggucacuccu	22	ucagugaucagugccuggugggcaug	ucagugaucagugccuggugggcaugcaugcacuucccaugcaccacccguggucacuccu	chr23:27634413..27634474:-
bta-miR-nv34	bta-mir-nv34	chr13_5569	128.1	94 +/- 2%	249	244	0	5	yes			cuugcugagugaccucccugcu	22	cagggaggugucucagugacaagu	cagggaggugucucagugacaaguuuaaucccccuggggcuuuacaaacuugcugagugaccucccugcu	chr13:38915878..38915948:+
bta-miR-nv35	bta-mir-nv35	chr26_20527	127.9	94 +/- 2%	242	207	0	35	yes	rno-miR-3085	rno-mir-3085	ucuggcugcuauggcccccucc	22	aggugccauucugagggccaggagu	aggugccauucugagggccaggaguuugauuaugagucacucuggcugcuauggcccccucc	chr26:20409603..20409665:+
bta-miR-nv36	bta-mir-nv36	chr15_7897	123.8	94 +/- 2%	241	236	0	5	yes	bta-miR-2284u	bta-mir-2284z-1	aaagguucguucggguuuuccu	22	aaaacccaaacaaaucuuuugg	aaagguucguucggguuuuccuguaugauguuaugggaaaacccaaacaaaucuuuugg	chr15:27527518..27527577:-
bta-miR-nv37	bta-mir-nv37	chr16_9042	120.3	94 +/- 2%	233	229	0	4	yes			cagcaccugcugugucccccacagc	25	cuguggggggcgugcaggggcc	cuguggggggcgugcaggggccggggaagcugucaaggacccagcaccugcugugucccccacagc	chr16:47749591..47749657:-
bta-miR-nv38	bta-mir-nv38	chr21_16743	111.8	94 +/- 2%	218	137	0	81	yes		bta-mir-2285ad	aaaaaguucauuuggguugucu	22	gaaaaaccaaacgaacuuuugg	aaaaaguucauuuggguugucuguaacaucuuauggaaaaaccaaacgaacuuuugg	chr21:60497255..60497312:-
bta-miR-nv39	bta-mir-nv39-1	chr13_6328	100	94 +/- 2%	194	180	0	14	yes	bta-miR-2285f	bta-mir-2285e-2	aagaccugaaugaacuuuuugg	22	aaaaaggucguucggguuuuu	aaaaaggucguucggguuuuuguagcagauguucuggaaagaccugaaugaacuuuuugg	chr13:60494402..60494462:-
bta-miR-nv39	bta-mir-nv39-2	chr4_25454	93.3	94 +/- 2%	182	180	0	2	yes	bta-miR-2285f	bta-mir-2285r	aagaccugaaugaacuuuuugg	22	aagaauuuguuuggguuuuucc	aagaauuuguuuggguuuuuccaaaagauguuaugaaagaccugaaugaacuuuuugg	chr4:64766953..64767011:-
bta-miR-nv40	bta-mir-nv40	chr7_29671	96.7	94 +/- 2%	189	169	0	20	yes		bta-mir-2284z-7	aaaacacucgaacaaacauuuu	22	aauguuuguuuggauguuuugu	aauguuuguuuggauguuuuguaauagcuuagaaaacacucgaacaaacauuuu	chr7:111803157..111803211:+
bta-miR-nv41	bta-mir-nv41	chr14_7132	96	94 +/- 2%	187	177	0	10	yes	bta-miR-2285ae	bta-mir-2285k-3	agaaaaaccgaaaugaacuuuu	22	aaguucauuuggguuuuccuga	aaguucauuuggguuuuccugaauaucuuacagaaaaaccgaaaugaacuuuu	chr14:34199116..34199169:-
bta-miR-nv43	bta-mir-nv43	chr15_7558	91.7	94 +/- 2%	178	56	0	122	yes	bta-miR-2284u	bta-mir-2285i	aaaaguucguucgauuuuuccu	22	aaaacccgaaggaacuuuuuug	aaaaguucguucgauuuuuccuuaagauuauacgggaaaacccgaaggaacuuuuuug	chr15:43212286..43212344:+
bta-miR-nv44	bta-mir-nv44	chr28_21633	89.4	94 +/- 2%	175	171	0	4	yes	bta-miR-2285ad	bta-mir-2285f-1	aaaacccgaaggaacuuuuugg	22	aaaaguucauucagguuuuucu	aaaaguucauucagguuuuucugcucuaucuaauggaaaaacccgaaggaacuuuuugg	chr28:3304410..3304469:+
bta-miR-nv45	bta-mir-nv45	chrUn_JH123999_34457	89.3	94 +/- 2%	167	166	0	1	yes	bta-miR-2284ab	bta-mir-2285e-2	aaaaguuugguuggguuuuucu	22	aaaaccagagagaacuuuu	aaaaguuugguuggguuuuucugcacaaucuuaaagaaaaaccagagagaacuuuu	chrUn_JH123999:2715..2771:-
bta-miR-nv46	bta-mir-nv46	chr13_6301	86.4	94 +/- 2%	167	154	0	13	yes	bta-miR-2284z		aauaaguucguuuggguuuuu	21	aaaacuugaaugaacuuuuugg	aauaaguucguuuggguuuuuccauaagauguaaugggaaaacuugaaugaacuuuuugg	chr13:57366623..57366683:-
bta-miR-nv47	bta-mir-nv47	chr22_17286	85.7	94 +/- 2%	167	151	0	16	yes			ugagaguucccuguucuggaug	22	auccaaaacgggaccuuucugg	ugagaguucccuguucuggauguucucuacaagcgcagucauccaaaacgggaccuuucugg	chr22:57349840..57349902:+
bta-miR-nv48	bta-mir-nv48	chr21_15766	82.3	94 +/- 2%	152	147	0	5	yes			uuguccuacuucucagcugucu	22	auagcagaggaguaggaggaca	uuguccuacuucucagcugucuugacucccuaacaagauagcagaggaguaggaggaca	chr21:173383..173442:+
bta-miR-nv49	bta-mir-nv49	chr4_25557	79.3	94 +/- 2%	147	110	0	37	yes			aucugagagcacuuugucaagg	22	uuggcagagagcucuuagu	aucugagagcacuuugucaagguugcauuccuuggcagagagcucuuagu	chr4:81628621..81628671:-
bta-miR-nv50	bta-mir-nv50	chr5_26711	77	94 +/- 2%	149	148	0	1	yes		bta-mir-2285h	aagggaccugaaugaacuuuuug	23	caaaaguucuuuuggguuuucc	caaaaguucuuuuggguuuucccauaacaucuuauggaagggaccugaaugaacuuuuug	chr5:116021709..116021769:+
bta-miR-nv51	bta-mir-nv51	chr19_13134	76.7	94 +/- 2%	150	135	0	15	yes	bta-miR-2285n	bta-mir-2284z-2	aacacccggaugaacuuuugg	21	aaaaaguucguuuggguuuu	aaaaaguucguuuggguuuuuuguaauauguuugaaaaacacccggaugaacuuuugg	chr19:41698024..41698082:-
bta-miR-nv52	bta-mir-nv52	chr13_6168	75.7	94 +/- 2%	147	146	0	1	yes	bta-miR-2285f	bta-mir-2285k-3	aaaaaccugaaugaaccuuuuga	23	aaaaguucauugggguuuu	aaaaguucauugggguuuuccauaacauugugcagaaaaaccugaaugaaccuuuuga	chr13:41976432..41976490:-
bta-miR-nv53	bta-mir-nv53	chr21_15887	73.7	94 +/- 2%	148	135	8	5	yes			aaccaagggugugggccgaga	21	ucacccacaccuuugcuguc	ucacccacaccuuugcuguccaaagaucccacauucaauucuggugaccguauaucuuccaaagcuaaaaccaagggugugggccgaga	chr21:27573008..27573097:+
bta-miR-nv54	bta-mir-nv54	chr13_6106	71.7	94 +/- 2%	139	131	0	8	yes			uucucuaguguguuuucccaac	22	uucccgggcaaggauacuagaga	uucccgggcaaggauacuagagaggguugccauuuccuucucuaguguguuuucccaac	chr13:33686421..33686480:-
bta-miR-nv55	bta-mir-nv55	chr8_31234	71.4	94 +/- 2%	138	126	0	12	yes		bta-mir-2285e-2	aacaaccuggaugaacuuuuugg	23	aaaaaguucguuuggguuuu	aaaaaguucguuuggguuuugcugucacacuguauggaacaaccuggaugaacuuuuugg	chr8:22878444..22878504:-
bta-miR-nv56	bta-mir-nv56	chrX_35643	70.2	94 +/- 2%	130	113	0	17	yes	ppy-miR-1264	eca-mir-1264	caagucuuauuugagcaccugu	22	agguccucaauaaguauuug	agguccucaauaaguauuuguugcaagaauaagagaaccaacaagucuuauuugagcaccugu	chrX:40587665..40587728:+
bta-miR-nv57	bta-mir-nv57	chr29_22309	68.8	94 +/- 2%	134	129	0	5	yes	bta-miR-2285f	bta-mir-2284aa-2	gaaaaccugaaugaacuuuuuga	23	aaaaguuuguuuggguuuuucu	aaaaguuuguuuggguuuuucuguaagcucauauggaaaaccugaaugaacuuuuuga	chr29:30587259..30587317:+
bta-miR-nv58	bta-mir-nv58	chrX_35991	62.5	94 +/- 2%	121	119	0	2	yes			ucagacccauauucucauaggc	22	ccuauaaaauaugggccuggua	ucagacccauauucucauaggccaucuuaacugucggccuauaaaauaugggccuggua	chrX:30823376..30823435:-
bta-miR-nv59	bta-mir-nv59	chr7_29014	61.6	94 +/- 2%	119	57	0	62	yes			uugaauccacagaugugagacc	22	ucugcauccgaggacucaaccc	ucugcauccgaggacucaacccauuugauuggcgguugguugaauccacagaugugagacc	chr7:10623528..10623589:+
bta-miR-nv60	bta-mir-nv60	chr5_26716	61.2	94 +/- 2%	111	110	0	1	yes			ccugugagggcuucacccugga	22	ccaagggugaauccucgcugacc	ccugugagggcuucacccuggacuauggagcagcuguccaagggugaauccucgcugacc	chr5:116124078..116124138:+
bta-miR-nv61	bta-mir-nv61	chr5_27484	60.9	94 +/- 2%	111	69	0	42	yes			cauguggaauuuuuaguugcu	21	caaccaaagauuucacaugcu	caaccaaagauuucacaugcuguacagccgauuaacuuuguuagagagcauguggaauuuuuaguugcu	chr5:106945010..106945079:-
bta-miR-nv62	bta-mir-nv62	chr25_19536	60.7	94 +/- 2%	119	68	0	51	yes			agcauuggguuggccauagguuc	23	cuuuuggccaacucaauacauu	agcauuggguuggccauagguucuuuaaaugaaccuuuuggccaacucaauacauu	chr25:8794568..8794624:+
bta-miR-nv63	bta-mir-nv63	chr1_1249	58.9	94 +/- 2%	114	77	0	37	yes	bta-miR-2285u	bta-mir-2284y-4	caaaguucguucggguuuuuc	21	aaaaacccgaacaaacuuugu	caaaguucguucggguuuuuccuuaguauguuacggaaaaacccgaacaaacuuugu	chr1:129590649..129590706:-
bta-miR-nv64	bta-mir-nv64	chr8_30693	57.9	94 +/- 2%	111	110	0	1	yes	bta-miR-2285j	bta-mir-2285y	gaaacccgaacgaacuuuuuga	22	aaaaguuugcuuggguuuu	aaaaguuugcuuggguuuuucuguaagauguuacaggggaaacccgaacgaacuuuuuga	chr8:37963074..37963134:+
bta-miR-nv65	bta-mir-nv65	chr20_15286	57	94 +/- 2%	102	99	0	3	yes			cuggcucuggcucucugccuccu	23	gggacagagagccagggcc	cuggcucuggcucucugccuccuccuaaccggagggacagagagccagggcc	chr20:33678617..33678669:+
bta-miR-nv66	bta-mir-nv66	chr24_19340	52.6	94 +/- 2%	102	101	0	1	yes	bta-miR-2285n	bta-mir-2285e-2	aaaaccagaaugaaacuuuuga	22	aaaaguucauucagguuuuucc	aaaaguucauucagguuuuuccauaagauguuacagaaaaaccagaaugaaacuuuuga	chr24:51465415..51465474:-
bta-miR-nv67	bta-mir-nv67-1	chr5_26177	49.3	94 +/- 2%	94	79	0	15	yes			augaaguccuuaaggggagggu	22	cuccccuuaaggacuucaua	cuccccuuaaggacuucauauuuaaauaucauauucuaugaaguccuuaaggggagggu	chr5:41320558..41320617:+
bta-miR-nv67	bta-mir-nv67-2	chr5_27140	44.6	94 +/- 2%	85	79	0	6	yes			augaaguccuuaaggggagggu	22	cuccccuuaaggacuucaua	cuccccuuaaggacuucauagaauaugauauuuaaauaugaaguccuuaaggggagggu	chr5:41320554..41320613:-
bta-miR-nv68	bta-mir-nv68	chr2_14021	44.9	94 +/- 2%	86	42	0	44	yes	bta-miR-2285ad	bta-mir-2285aa	agaaacccagacgaacuuuuug	22	aaaaguucguucggguuuucu	aaaaguucguucggguuuucuguacccccucaugaagaaacccagacgaacuuuuug	chr2:121772237..121772294:+
bta-miR-nv70	bta-mir-nv70	chrUn_JH121345_33092	43.2	94 +/- 2%	83	77	0	6	yes			ugcugaaacucuguucaaccc	21	gguugaaaagaguuucgguagu	ugcugaaacucuguucaacccacaacuauaggaaagauggguugaaaagaguuucgguagu	chrUn_JH121345:278312..278373:+
bta-miR-nv71	bta-mir-nv71	chr7_29995	42.6	94 +/- 2%	82	62	0	20	yes			uggcucuuuuacuggcgucucu	22	gagacaccaguaaaagagcuuaa	uggcucuuuuacuggcgucucucagugauuugugugucuuucaaacacucugagagacaccaguaaaagagcuuaa	chr7:25160755..25160831:-
bta-miR-nv72	bta-mir-nv72	chr21_16788	42	94 +/- 2%	80	68	0	12	yes	ssc-miR-299	bta-mir-299	guaugugggacgguaaaccau	21	cgguuuaccgucccacauacaua	cgguuuaccgucccacauacauauucagaauguaugugggacgguaaaccau	chr21:65989894..65989946:-
bta-miR-nv73	bta-mir-nv73	chr4_25499	38.3	94 +/- 2%	69	66	0	3	yes		oar-mir-148a	aaaguucuguagugcacugacu	22	ucggagugucucagaacuuugcc	aaaguucuguagugcacugacuucuaucauauucagagucggagugucucagaacuuugcc	chr4:72174796..72174857:-
bta-miR-nv74	bta-mir-nv74	chr1_495	37.6	94 +/- 2%	72	69	0	3	yes		bta-mir-2285m-2	aucaaugaacuuuuuggccagc	22	uggccaaaaaguucguuugagcuu	uggccaaaaaguucguuugagcuuucuuauaccauggaaaaucaaugaacuuuuuggccagc	chr1:124571402..124571464:+
bta-miR-nv75	bta-mir-nv75	chrUn_JH121356_33107	37.6	94 +/- 2%	72	51	0	21	yes	bta-miR-2285x	bta-mir-2285g-3	gaaaccugaaugaacuuuugg	21	aaaaguucguuuggguuuuuc	aaaaguucguuuggguuuuuccacaccaucuuacagagaaaccugaaugaacuuuugg	chrUn_JH121356:166938..166996:+
bta-miR-nv76	bta-mir-nv76	chr2_14954	36.7	94 +/- 2%	71	61	0	10	yes			cauggucccuguucucugccccaga	25	ggggaggaaacggggaccgagg	ggggaggaaacggggaccgagggagagaugggcaggacucucauggucccuguucucugccccaga	chr2:131460690..131460756:-
bta-miR-nv77	bta-mir-nv77	chrX_35519	35.7	94 +/- 2%	68	38	0	30	yes	bta-miR-2285k	bta-mir-2285u	aaaacuggaaugaacuuuuugu	22	aaaaguucguuuggguuuuuc	aaaaguucguuuggguuuuucuguaagaugguauggaaaaacuggaaugaacuuuuugu	chrX:13344005..13344064:+
bta-miR-nv78	bta-mir-nv78	chr2_14609	35.6	94 +/- 2%	62	51	0	11	yes			agggagauugcauacuuuaua	21	uaaaauauguaauccuccaca	agggagauugcauacuuuauagauauuauauaaaaauauuuacauauauaaaauauguaauccuccaca	chr2:88941116..88941185:-
bta-miR-nv81	bta-mir-nv81	chr16_8682	33.7	94 +/- 2%	63	39	0	24	yes			cuuuaacucuucauccuuuuggg	23	aaaaggaugaagaguuaaagu	aaaaggaugaagaguuaaaguauaauauacuccauauacuuuaacucuucauccuuuuggg	chr16:63686504..63686565:+
bta-miR-nv82	bta-mir-nv82	chr16_8532	33.3	94 +/- 2%	57	44	0	13	yes		bta-mir-2284n	uggccaaaaucuuuguuucagu	22	ucgaacaaacuuuuuggccaac	uggccaaaaucuuuguuucaguuuuuccauaacaguaugccaaacacucgaacaaacuuuuuggccaac	chr16:41987192..41987261:+
bta-miR-nv83	bta-mir-nv83	chr23_17916	33.1	94 +/- 2%	63	15	0	48	yes			aacaagcaaguucccuccacu	21	aguggagggaacuugcuugu	aacaagcaaguucccuccacuuaaaacaguuuucuuuuugaguggagggaacuugcuugu	chr23:16909345..16909405:+
bta-miR-nv84	bta-mir-nv84	chr13_5764	32.8	94 +/- 2%	62	58	0	4	yes			uggaggcugggagugcaugagcu	23	cuccucacaucccugccuccc	uggaggcugggagugcaugagcuggcucucaccagcuccucacaucccugccuccc	chr13:61798617..61798673:+
bta-miR-nv85	bta-mir-nv85	chr15_7440	30.6	94 +/- 2%	50	29	0	21	yes			gagagcccaugagacucaaaca	22	uggggucuccaugggccucccc	gagagcccaugagacucaaacaggccaucccuuccuguggggucuccaugggccucccc	chr15:27618046..27618105:+
bta-miR-nv86	bta-mir-nv86	chr7_29548	30.3	94 +/- 2%	58	53	0	5	yes			gugcucuagagcucacaggcc	21	ccugugugcucuagagucu	gugcucuagagcucacaggccacgacuacugggccugugugcucuagagucu	chr7:72496404..72496456:+
bta-miR-nv87	bta-mir-nv87	chr28_21850	29.7	94 +/- 2%	60	56	0	4	yes	bta-miR-2285n	bta-mir-2285n-5	uaaaguucauucggguuuuu	20	aaacccagaggaacuuuuua	uaaaguucauucggguuuuuauguaggaucuuagggaaaaaacccagaggaacuuuuua	chr28:32628836..32628895:+
bta-miR-nv88	bta-mir-nv88	chr1_800	29.2	94 +/- 2%	58	47	0	11	yes	bta-miR-2285c	bta-mir-2284z-1	aaaaccugaacaaacuuuuugga	23	uaaaaaguuuguuuggguuuuu	uaaaaaguuuguuuggguuuuuccauaacagcuauagaaaaaccugaacaaacuuuuugga	chr1:34764229..34764290:-
bta-miR-nv89	bta-mir-nv89	chr14_7216	28.4	94 +/- 2%	55	45	0	10	yes	bta-miR-2285ad	bta-mir-2284z-1	aaacccaaaugaacuucuuugg	22	aagaaguuugugcagguuuuucu	aagaaguuugugcagguuuuucuguaagauguuauagaaaacccaaaugaacuucuuugg	chr14:57101676..57101736:-
bta-miR-nv90	bta-mir-nv90	chr4_25675	27.8	94 +/- 2%	52	31	0	21	yes			cccgaguuugggcagcaguuca	22	aacugcugccuaaacucagggcu	cccgaguuugggcagcaguucagaggacauugcugaacauugaacugcugccuaaacucagggcu	chr4:104610175..104610240:-
bta-miR-nv91	bta-mir-nv91	chr21_16207	27	94 +/- 2%	45	41	0	4	yes	oar-miR-668-3p	oar-mir-668	ugucacucggcccacuacc	19	guaagugugucucgggugagcau	guaagugugucucgggugagcaugcaaugaacgugcucgcaugucacucggcccacuacc	chr21:66020144..66020204:+
bta-miR-nv92	bta-mir-nv92	chr10_2332	26.6	94 +/- 2%	51	46	0	5	yes	bta-miR-2285ad	bta-mir-2285k-3	aaaacccugaugaacuuuuu	20	gaaaguucguuccgguuuuucu	gaaaguucguuccgguuuuucuguaagauguuauggaaaaacccugaugaacuuuuu	chr10:17594718..17594775:-
bta-miR-nv93	bta-mir-nv93	chr1_722	24.8	94 +/- 2%	47	41	0	6	yes	hsa-miR-6501-3p	hsa-mir-6501	ccagggcagccugugguaacagu	23	aguugccagggcugccugcagugac	aguugccagggcugccugcagugacaacagcaguagaguugccagggcagccugugguaacagu	chr1:1057526..1057590:-
bta-miR-nv95	bta-mir-nv95	chr21_16440	23.6	94 +/- 2%	46	45	0	1	yes	bta-miR-2285f	bta-mir-2285e-2	aaaaccugaaugaacucuuugg	22	aaaaguuuguucggauuuuuc	aaaaguuuguucggauuuuucuguaacauuuuguggaaaaaccugaaugaacucuuugg	chr21:24241051..24241110:-
bta-miR-nv97	bta-mir-nv97	chrUn_JH121353_33105	23.2	94 +/- 2%	44	43	0	1	yes	bta-miR-2285ae	bta-mir-2284aa-2	aaaaguucguuuagguuuuucu	22	aaaaccugaacaaacuuuua	aaaaguucguuuagguuuuucuguaacuuggguuggaaaaccugaacaaacuuuua	chrUn_JH121353:65100..65156:-
bta-miR-nv98	bta-mir-nv98	chr10_2050	22.6	94 +/- 2%	35	14	0	21	yes		bta-mir-2285aa	aaaaguuuguuccaguuuuucu	22	aaaacuggaaugaacuuuuugg	aaaaguuuguuccaguuuuucuaucacaucuuauggaaaaacuggaaugaacuuuuugg	chr10:78171046..78171105:+
bta-miR-nv99	bta-mir-nv99	chr3_24152	22.6	94 +/- 2%	39	38	0	1	yes		bta-mir-2285k-3	aagcccugaaugaacuuuuuggc	23	caaaaguucauuugguuuuu	caaaaguucauuugguuuuuuccauaacaucuuuaccaaaaagcccugaaugaacuuuuuggc	chr3:35714554..35714617:-
bta-miR-nv100	bta-mir-nv100	chrUn_JH125890_34999	22	94 +/- 2%	40	38	0	2	yes			ugccacgggcugggccuuggga	22	cagggcccaagcccagggcaga	cagggcccaagcccagggcagaggugcagcugccugccacgggcugggccuuggga	chrUn_JH125890:38811..38867:+
bta-miR-nv101	bta-mir-nv101	chr20_15451	21.6	94 +/- 2%	40	36	0	4	yes			caggucccugccgggcggag	20	cugcccugugggguccugcgcu	cugcccugugggguccugcgcuggaaggacagcaggucccugccgggcggag	chr20:75184179..75184231:+
bta-miR-nv102	bta-mir-nv102-1	chr10_2507	21.4	94 +/- 2%	45	34	0	11	yes	bta-miR-2285e	bta-mir-2284z-1	aaaaguucguucagguuucu	20	aaaaccugaacaaacuuuuuugaca	aaaaguucguucagguuucuccgcaagaugguauagaaaaaccugaacaaacuuuuuugaca	chr10:36885863..36885925:-
bta-miR-nv102	bta-mir-nv102-2	chr5_26672	16.9	94 +/- 2%	32	29	0	3	yes	bta-miR-2285e	bta-mir-2285g-3	aaaaguucguucagguuucu	20	aaacaagaaagaacuuuu	aaaaguucguucagguuucucaguaggauguuauggaaaaacaagaaagaacuuuu	chr5:111831222..111831278:+
bta-miR-nv103	bta-mir-nv103	chr6_27915	21.1	94 +/- 2%	41	40	0	1	yes	bta-miR-2285f	bta-mir-2285k-2	aaaacccugaaugaacuuuuuga	23	aaaaguuuguucggauuuuuc	aaaaguuuguucggauuuuucccuaacaccuuauggaaaacccugaaugaacuuuuuga	chr6:63931510..63931569:+
bta-miR-nv104	bta-mir-nv104	chr13_5436	20.7	94 +/- 2%	43	31	0	12	yes	bta-miR-2284z	bta-mir-2284aa-2	aagaaguucguuuggguuuuu	21	aaaaccugaacaaacuuuuuga	aagaaguucguuuggguuuuuccuuuaagugguauggaaaaccugaacaaacuuuuuga	chr13:18097415..18097474:+
bta-miR-nv105	bta-mir-nv105	chr2_13856	18.9	94 +/- 2%	28	24	0	4	yes			auggcuucugaucuaguuuggu	22	aaacuagaucagaagcaauga	auggcuucugaucuaguuuggucugguggcaagaccaaacuagaucagaagcaauga	chr2:92567228..92567285:+
bta-miR-nv106	bta-mir-nv106	chr5_26631	18.6	94 +/- 2%	34	27	0	7	yes			ccucauguggaaucuuuagcu	21	acuaaagauuccacaugcugug	acuaaagauuccacaugcugugcaacaaagugaaucagauguaccucauguggaaucuuuagcu	chr5:106981576..106981640:+
bta-miR-nv107	bta-mir-nv107	chr20_15104	18.5	94 +/- 2%	27	24	0	3	yes	bta-miR-2284f	bta-mir-2285e-2	gaaaguuaguuuggauuuuucu	22	aaaaccugaaccaacuuuuugg	gaaaguuaguuuggauuuuucuauacccucuuauggaaaaaccugaaccaacuuuuugg	chr20:2256333..2256392:+
bta-miR-nv108	bta-mir-nv108	chr26_20902	18.4	94 +/- 2%	34	24	0	10	yes			uaagucaaaucaguaugcuguac	23	uacagcauacugauuugacu	uacagcauacugauuugacuuacaucaugaaauguauguaagucaaaucaguaugcuguac	chr26:21732273..21732334:-
bta-miR-nv110	bta-mir-nv110	chr24_19357	17.8	94 +/- 2%	26	24	0	2	yes			acagaggagcuuuugacaugaac	23	uucaugucugagcuaaucaga	acagaggagcuuuugacaugaacugaucuuuacauucaaguucaugucugagcuaaucaga	chr24:55926454..55926515:-
bta-miR-nv112	bta-mir-nv112	chr12_5028	17.2	94 +/- 2%	32	29	0	3	yes		bta-mir-2285e-2	auacccagacgaaccuuuuggc	22	aaaacguucguuuggguuuu	aaaacguucguuuggguuuuuuguaccgucucaggaaauacccagacgaaccuuuuggc	chr12:12774093..12774152:-
bta-miR-nv113	bta-mir-nv113-1	chr19_12738	17.1	94 +/- 2%	25	16	0	9	yes	bta-miR-2285ad	bta-mir-2285b-1	gaaaauccaaaugaacuuuuuu	22	aaaguucauucggguuuuucuc	aaaguucauucggguuuuucucuacaaucuucugggaaaauccaaaugaacuuuuuu	chr19:17656987..17657044:-
bta-miR-nv113	bta-mir-nv113-2	chr16_9112	16.8	94 +/- 2%	24	16	0	8	yes	bta-miR-2285ad	bta-mir-2285m-3	gaaaauccaaaugaacuuuuuu	22	auaaguucauuuggauuuuucc	auaaguucauuuggauuuuuccauaauaugugguggaaaauccaaaugaacuuuuuu	chr16:50929142..50929199:-
bta-miR-nv115	bta-mir-nv115	chr7_29223	17	94 +/- 2%	35	32	0	3	yes			aucuuguccgagaaugucuuga	22	aagacauugaucgaacagauccu	aagacauugaucgaacagauccucugcaagggcgggaucuuguccgagaaugucuuga	chr7:21532016..21532074:+
bta-miR-nv119	bta-mir-nv119-1	chr12_4910	15.9	94 +/- 2%	23	21	0	2	yes	bta-miR-2284y	bta-mir-2285x	aaaaguuaguucagguuuuucu	22	aaaaacccagacaaacuuuuugg	aaaaguuaguucagguuuuucuauaacaucuuagaaaaacccagacaaacuuuuugg	chr12:65396713..65396770:+
bta-miR-nv119	bta-mir-nv119-2	chr10_2229	5.1	90 +/- 2%	27	22	0	5	yes	bta-miR-2284y	bta-mir-2285x	aaaaguuaguucagguuuuucu	22	aaacccaaaggaacuuuuuggc	aaaaguuaguucagguuuuucuguaagauguuauggaaaaacccaaaggaacuuuuuggc	chr10:2925609..2925669:-
bta-miR-nv122	bta-mir-nv122	chr9_32318	14.4	94 +/- 2%	27	19	0	8	yes	bta-miR-2285ad	bta-mir-2284z-4	aacacccaaaugaacuuuuuga	22	aaaaguuuguuuggguuuuucu	aaaaguuuguuuggguuuuucuguaacauccuguagaaacacccaaaugaacuuuuuga	chr9:10168549..10168608:-
bta-miR-nv123	bta-mir-nv123	chr21_16568	14	94 +/- 2%	26	25	0	1	yes	bta-miR-2285k	bta-mir-2285m-3	aaaaccagaaugaacuuuuuug	22	caaagguucauuuggguuuu	caaagguucauuuggguuuuccccuaagauguuauagaaaaaccagaaugaacuuuuuug	chr21:45260648..45260708:-
bta-miR-nv124	bta-mir-nv124	chr16_9110	13.6	94 +/- 2%	26	18	0	8	yes	bta-miR-2285l	bta-mir-2285k-3	caaacccgaaugaauuuuuugu	22	aaaaaguucuuuuggguuuu	aaaaaguucuuuuggguuuuucucuaacguaugacaaacccgaaugaauuuuuugu	chr16:50806920..50806976:-
bta-miR-nv125	bta-mir-nv125	chr8_31398	12.8	94 +/- 2%	24	18	0	6	yes	bta-miR-2285f	bta-mir-2285k-1	gaaaaccugaaugaacuuuuuu	22	caaaaaguucgcuaggguuuuu	caaaaaguucgcuaggguuuuucauacgauauuaugggaaaaccugaaugaacuuuuuu	chr8:62220078..62220137:-
bta-miR-nv127	bta-mir-nv127	chr25_19911	11.9	94 +/- 2%	14	13	0	1	yes			ucuguggaugguggagcucaga	22	aagagccccgccagccauagug	aagagccccgccagccauagugccccuagucacgcccugcacgugggggcuggcucuguggaugguggagcucaga	chr25:42767925..42768001:+
bta-miR-nv128	bta-mir-nv128	chr9_32060	11.9	94 +/- 2%	23	22	0	1	yes	bta-miR-2285x	bta-mir-2285y	aaaaguucguucagauuuuucu	22	aaaaacccaaacaaacuuuuu	aaaaguucguucagauuuuucuguaacaucuuauggaaaaacccaaacaaacuuuuu	chr9:64441336..64441393:+
bta-miR-nv129	bta-mir-nv129	chrUn_JH126233_35239	10.7	94 +/- 2%	20	18	0	2	yes	bta-miR-2284z	bta-mir-2285aa	aaaaaguuaguuuagguuuuuc	22	aaacuugaacaaacuuuuuggc	aaaaaguuaguuuagguuuuuccauaagauguuacaggaaaacuugaacaaacuuuuuggc	chrUn_JH126233:43147..43208:-
bta-miR-nv131	bta-mir-nv131	chr2_13618	9.8	94 +/- 2%	17	11	0	6	yes			uuuaauaccagugccaaucaauu	23	ugauuggcacugguauuaaaau	uuuaauaccagugccaaucaauuauauuugagguuuuccuaagaaaauugauuggcacugguauuaaaau	chr2:27148890..27148960:+
bta-miR-nv133	bta-mir-nv133	chrX_35883	9.4	94 +/- 2%	19	18	0	1	yes	bta-miR-2285f	bta-mir-2285e-2	gaaaaccugaaugaacuuuuua	22	caaauuucguuuggguuu	caaauuucguuuggguuuuucuguaagguuuuguggaaaaccugaaugaacuuuuua	chrX:82220863..82220920:+
bta-miR-nv135	bta-mir-nv135	chr1_196	8.9	94 +/- 2%	16	13	0	3	yes	bta-miR-2285x	bta-mir-2285k-3	aaaaguucuuucagguuuuucu	22	agaaacccaaaugaacuuuuu	aaaaguucuuucagguuuuucuauaagauauuauggagaaacccaaaugaacuuuuu	chr1:63228376..63228433:+
bta-miR-nv137	bta-mir-nv137	chr8_30783	8	94 +/- 2%	15	13	0	2	yes			uugagaaaaaucugccagcu	20	acuggcagguuuuucucugaag	acuggcagguuuuucucugaagugacagguucuguuuuugagaaaaaucugccagcu	chr8:62318267..62318324:+
bta-miR-nv139	bta-mir-nv139	chr2_14763	6.2	92 +/- 2%	37	37	0	0	yes			uuggacacgaccaagugacuuu	22	agucgcucagucguguccaacu	uuggacacgaccaagugacuuucgcuuucauguuaaagugaagucgcucagucguguccaacu	chr2:109613900..109613963:-
bta-miR-nv141	bta-mir-nv141	chr29_22408	6	92 +/- 2%	14	14	0	0	yes			cuccucccgcccccccgc	18	gugggggguggggugggc	cuccucccgcccccccgcggcuggagaguggacgcagugggggguggggugggc	chr29:44176707..44176761:+
bta-miR-nv142	bta-mir-nv142	chr4_25397	5.9	90 +/- 2%	25	25	0	0	yes			uuuaggauccaaacaacacu	20	uguuguuuggauccuuaaac	uuuaggauccaaacaacacugaauaacacaguucuuuaggaucucaguguuguuuggauccuuaaac	chr4:48281573..48281640:-
bta-miR-nv144	bta-mir-nv144	chr21_16099	5.8	90 +/- 2%	64	64	0	0	yes			ucgcgggguuuugcagaggacu	22	gccucugcuucccccgcggcg	gccucugcuucccccgcggcgccuagggagggaggggucgcgggguuuugcagaggacu	chr21:65259135..65259194:+
bta-miR-nv145	bta-mir-nv145-1	chr2_14280	5.8	90 +/- 2%	12	12	0	0	yes			cccggggacugcuggccagg	20	uggccagcagcuugggcc	cccggggacugcuggccaggugagcagguggccagcagcuugggcc	chr2:141841887..141841933:+
bta-miR-nv145	bta-mir-nv145-2	chr2_14279	5.7	90 +/- 2%	12	12	0	0	yes			cccggggacugcuggccagg	20	uggcacagcagcuggugcc	uggcacagcagcuggugccucggcccggggacugcuggccagg	chr2:141841864..141841907:+
bta-miR-nv146	bta-mir-nv146	chr14_6581	5.8	90 +/- 2%	17	17	0	0	yes			ugccgcgcuguuucccuggugu	22	gcuggggacacggcugucggcagg	gcuggggacacggcugucggcaggucguucugagccugccgcgcuguuucccuggugu	chr14:2588791..2588849:+
bta-miR-nv147	bta-mir-nv147	chr13_5623	5.8	90 +/- 2%	130	130	0	0	yes			ugucugggaccccgauucucu	21	agcucggggcagagguc	agcucggggcagaggucugugaccugcagggcaggagaacugaugucugggaccccgauucucu	chr13:44572160..44572224:+
bta-miR-nv149	bta-mir-nv149	chr25_20424	5.8	90 +/- 2%	31	31	0	0	yes			uuuccggucuccagaagugccu	22	cccuucuggaggccccaggagagg	cccuucuggaggccccaggagagggucuguuuucuggcccuuuccggucuccagaagugccu	chr25:42675611..42675673:-
bta-miR-nv150	bta-mir-nv150	chr11_3965	5.8	90 +/- 2%	71	71	0	0	yes			cccggggcccggagcggcc	19	ccgcuccgggcucugccagcgggc	cccggggcccggagcggccagagcagcucgcacgcugacuccagcccggcucccgcuccgggcucugccagcgggc	chr11:25620436..25620512:-
bta-miR-nv152	bta-mir-nv152	chr10_1597	5.7	90 +/- 2%	16	16	0	0	yes			auuggagccagucugcagaagc	22	uucuguagauaagccccaguua	uucuguagauaagccccaguuacauauccaauuacauaucuguaauuggagccagucugcagaagc	chr10:19685171..19685237:+
bta-miR-nv154	bta-mir-nv154	chr20_15453	5.7	90 +/- 2%	58	58	0	0	yes			ucuggccuggagaagcccugg	21	agggugccucuaggcuggugg	ucuggccuggagaagcccuggagugaaaacaggcccagggugccucuaggcuggugg	chr20:775879..775936:-
bta-miR-nv155	bta-mir-nv155	chr23_18625	5.7	90 +/- 2%	35	35	0	0	yes			ugcccugggaguguaaauauugg	23	aauguuuacauucucagggggag	ugcccugggaguguaaauauuggcaccuauaccaccuuggugccaauguuuacauucucagggggag	chr23:28051154..28051221:-
bta-miR-nv156	bta-mir-nv156	chr13_6150	5.7	90 +/- 2%	617	617	0	0	yes			ccccggggagcccggcggu	19	ucccgggacccgggcag	ucccgggacccgggcagagggcgcacgcugugccuaugcgguacacagcucucccccggggagcccggcggu	chr13:38153146..38153218:-
bta-miR-nv158	bta-mir-nv158	chr7_29818	5.6	90 +/- 2%	78	78	0	0	yes			acaccaggacuugucuccccaga	23	aggggaagcagggcccuggaggaa	aggggaagcagggcccuggaggaaugauagauggugucucacaccaggacuugucuccccaga	chr7:11475132..11475195:-
bta-miR-nv161	bta-mir-nv161	chr13_5595	5.6	90 +/- 2%	13	12	0	1	yes		bta-mir-2285p	aaaaaccugaacagacuuuugg	22	auugguucauuuggguuuuuc	auugguucauuuggguuuuuccauaacaucuuaugaaaaaccugaacagacuuuugg	chr13:42702932..42702989:+
bta-miR-nv163	bta-mir-nv163	chr29_22415	5.6	90 +/- 2%	77	77	0	0	yes		bta-mir-194-2	cacauggaguugcuguuaca	20	uaacagcagccccacugga	uaacagcagccccacuggaacuagagguacuuccacauggaguugcuguuaca	chr29:44740488..44740541:+
bta-miR-nv164	bta-mir-nv164	chr17_9925	5.6	90 +/- 2%	79	79	0	0	yes			cggcuccgugacucguccguggac	24	cccgggcgccgcggagccuca	cggcuccgugacucguccguggacgccgguucgagccccgucccgggcgccgcggagccuca	chr17:36117288..36117350:-
bta-miR-nv168	bta-mir-nv168	chr17_9303	5.5	90 +/- 2%	55	55	0	0	yes			gauucugucuucucuuuagu	20	ugaagagaaaauagaauucca	ugaagagaaaauagaauuccauuguuauuauucaaccaaaaucuuggauucugucuucucuuuagu	chr17:10463231..10463297:+
bta-miR-nv170	bta-mir-nv170	chr18_11526	5.5	90 +/- 2%	26	26	0	0	yes			ucugcagaagcugucagugccu	22	acauugacagcuucuuugcagagg	acauugacagcuucuuugcagagguaccucggucccucugcagaagcugucagugccu	chr18:57611576..57611634:-
bta-miR-nv172	bta-mir-nv172	chr3_24582	5.5	90 +/- 2%	15	15	0	0	yes			ccagggcccuggcuucuucucu	22	uggagaggcuaccgggcccugagcu	uggagaggcuaccgggcccugagcuggcauuggacucccagggcccuggcuucuucucu	chr3:115662053..115662112:-
bta-miR-nv173	bta-mir-nv173	chr7_29973	5.4	90 +/- 2%	19	19	0	0	yes			cacaugggcaacgaauaauuuu	22	aauuauugguuguucaucugaa	cacaugggcaacgaauaauuuuguaguauuucucguacaaaauuauugguuguucaucugaa	chr7:20914938..20915000:-
bta-miR-nv175	bta-mir-nv175	chr26_21040	5.4	90 +/- 2%	605	605	0	0	yes	bta-miR-2285n	bta-mir-2285ad	aaaaaccgaaaugaacuuuugg	22	aaaaaguucauuuugggguuuuuc	aaaaaguucauuuugggguuuuuccauaaaauauuaugggaaaaaccgaaaugaacuuuugg	chr26:35502973..35503035:-
bta-miR-nv176	bta-mir-nv176	chr19_12819	5.4	90 +/- 2%	71	71	0	0	yes			acugaaggccuugcaccucugaau	24	ucugaggugcagccuuuucucc	acugaaggccuugcaccucugaaugcucucugaggugcagccuuuucucc	chr19:23270323..23270373:-
bta-miR-nv178	bta-mir-nv178	chr22_17657	5.4	90 +/- 2%	237	237	0	0	yes	rno-miR-191b	oar-mir-191	gaacgaaauccaagcgcagcug	22	gcugcuuuugggauuccguugcc	gaacgaaauccaagcgcagcuggaaugcucuggagacaacagcugcuuuugggauuccguugcc	chr22:51720880..51720944:-
bta-miR-nv180	bta-mir-nv180	chr25_20057	5.4	90 +/- 2%	15	15	0	0	yes			ugugucuuuccuucugugugugcu	24	ccacacuggaggaggcacugu	ugugucuuuccuucugugugugcugcaaaugacuuagagccacacuggaggaggcacugu	chr25:11518527..11518587:-
bta-miR-nv183	bta-mir-nv183	chr3_24416	5.4	90 +/- 2%	31	31	0	0	yes			ccuccagggcuaggaggugg	20	accucauaggccuggguuagug	accucauaggccuggguuaguguagagucaucgccuccagggcuaggaggugg	chr3:92700067..92700120:-
bta-miR-nv185	bta-mir-nv185	chr19_13327	5.3	90 +/- 2%	16	16	0	0	yes	ggo-miR-338	ssc-mir-338	ucaacaaaaucacugaugcugga	23	cagcaccaggauauuguugggg	ucaacaaaaucacugaugcuggaguugcgugugucaucacucagcaccaggauauuguugggg	chr19:52651917..52651980:-
bta-miR-nv186	bta-mir-nv186	chr12_5015	5.3	90 +/- 2%	164	164	0	0	yes			aauggauuacuucugauugcu	21	ggaaaaucagaaauaauccauuua	aauggauuacuucugauugcugcuuugagaguagauuguagggaaaaucagaaauaauccauuua	chr12:9881814..9881879:-
bta-miR-nv188	bta-mir-nv188	chr28_21959	5.3	90 +/- 2%	57	54	0	3	yes			uucggcgccaccacccugcgggu	23	ccccgcggguguucgcccacc	uucggcgccaccacccugcgggucgcgcuguaagaucuugccccgcggguguucgcccacc	chr28:7037046..7037107:-
bta-miR-nv189	bta-mir-nv189	chr1_695	5.3	90 +/- 2%	17	17	0	0	yes			acccgggaagucccugacacu	21	uguugaaggacuucccuggagg	acccgggaagucccugacacucgauauuugacgaaaagugguguugaaggacuucccuggagg	chr1:743081..743144:-
bta-miR-nv190	bta-mir-nv190	chrUn_JH125539_34842	5.3	90 +/- 2%	21	21	0	0	yes		eca-mir-507	ugauugguacuucuuagagugga	23	cacuucaggaagugccauccaug	cacuucaggaagugccauccauguggauaaaaauaugauugguacuucuuagagugga	chrUn_JH125539:63274..63332:-
bta-miR-nv192	bta-mir-nv192	chr10_2338	5.3	90 +/- 2%	406	406	0	0	yes	bta-miR-2285s	bta-mir-2285s	aggacccaaaugaacuuuuugg	22	aaaaaguucgcuugggcuuuuc	aaaaaguucgcuugggcuuuuccuauaacaucagauggaaggacccaaaugaacuuuuugg	chr10:18968710..18968771:-
bta-miR-nv194	bta-mir-nv194	chr7_29347	5.3	90 +/- 2%	56	56	0	0	yes		bta-mir-2285s	aaacccugaaggaacauuuuggu	23	caagauguucuuuuggguuuuucu	caagauguucuuuuggguuuuucuguaugauguuauggaaacccugaaggaacauuuuggu	chr7:45055259..45055320:+
bta-miR-nv195	bta-mir-nv195	chrUn_JH121291_32831	5.3	90 +/- 2%	18	18	0	0	yes		bta-mir-2284z-1	gaaaguuuguucagguuuguccc	23	ggaaaacccaaacaaacuuuuug	gaaaguuuguucagguuuguccccaagaugucaugggaaaacccaaacaaacuuuuug	chrUn_JH121291:770172..770230:-
bta-miR-nv196	bta-mir-nv196	chr15_8266	5.2	90 +/- 2%	63	63	0	0	yes			uucugcucccugcccuguag	20	caggggcggggggcauuucu	caggggcggggggcauuucugacucccuucugacuucugcucccugcccuguag	chr15:81009308..81009362:-
bta-miR-nv198	bta-mir-nv198	chr1_852	5.2	90 +/- 2%	96	94	0	2	yes		bta-mir-2285g-2	ccugaaugaacauuuuggccaacu	24	aaaaguuuguuuggguuuuucc	aaaaguuuguuuggguuuuuccauaccaucuuaugaaaaaccugaaugaacauuuuggccaacu	chr1:47939412..47939476:-
bta-miR-nv199	bta-mir-nv199-1	chrX_35828	5.2	90 +/- 2%	36	36	0	0	yes			cagggaacaggaccuuugccu	21	gccaaaggucagguuccuuucu	cagggaacaggaccuuugccuaaguucuuucaggcaguuaggccaaaggucagguuccuuucu	chrX:71219830..71219893:+
bta-miR-nv199	bta-mir-nv199-2	chrX_35822	5.2	90 +/- 2%	36	36	0	0	yes			cagggaacaggaccuuugccu	21	gccaaaggucagguuccuuucu	cagggaacaggaccuuugccuaaguucuuucagcaguuaggccaaaggucagguuccuuucu	chrX:70995829..70995891:+
bta-miR-nv199	bta-mir-nv199-3	chrX_35826	5.2	90 +/- 2%	36	36	0	0	yes			cagggaacaggaccuuugccu	21	gccaaaggucagguuccuuucu	cagggaacaggaccuuugccuaaguucuuucagcaguuaggccaaaggucagguuccuuucu	chrX:71186791..71186853:+
bta-miR-nv202	bta-mir-nv202	chrX_35907	5.2	90 +/- 2%	40	40	0	0	yes			caaggaggaggugaagcaccaga	23	uggugucuuccuccucccu	caaggaggaggugaagcaccagagaagagaggaauagcuacuguggugucuuccuccucccu	chrX:6321323..6321385:-
bta-miR-nv203	bta-mir-nv203	chr11_4347	5.2	90 +/- 2%	12	12	0	0	yes			ugcccugcagcuuccuaggcu	21	cccggggagccacaggcuuc	ugcccugcagcuuccuaggcuggcuguauuuggagagcccggggagccacaggcuuc	chr11:77560373..77560430:-
bta-miR-nv204	bta-mir-nv204	chr16_8488	5.2	90 +/- 2%	17	17	0	0	yes			uggcugcugucguccuuccuacu	23	uggaaagcgcagacaccaag	uggcugcugucguccuuccuacuguuaccaagugcuacaguggaaagcgcagacaccaag	chr16:38603889..38603949:+
bta-miR-nv205	bta-mir-nv205	chr24_18963	5.2	90 +/- 2%	62	62	0	0	yes			acuccugcagcaucuguuccga	22	ggagcagaugcacggcggggagaag	ggagcagaugcacggcggggagaagaagaacuccugcagcaucuguuccga	chr24:32294831..32294882:+
bta-miR-nv206	bta-mir-nv206	chr7_29381	5.2	90 +/- 2%	3021	3021	0	0	yes	cgr-miR-1949	rno-mir-1949	uauaccaggaugccagcauaguu	23	cugguuggcauucugggccuggu	cugguuggcauucugggccugguucaugccuacucuguuauuaacuauaccaggaugccagcauaguu	chr7:49854436..49854504:+
bta-miR-nv208	bta-mir-nv208-1	chr10_2474	5.2	90 +/- 2%	34	34	0	0	yes	bta-miR-2285f	bta-mir-2285z	auaaccugaaugaacuuuuugg	22	aaagaguucauucagguuuucc	aaagaguucauucagguuuuccauaagaugguacacaauaaccugaaugaacuuuuugg	chr10:33373497..33373556:-
bta-miR-nv208	bta-mir-nv208-2	chr13_6034	5.1	90 +/- 2%	28	28	0	0	yes	bta-miR-2285f	bta-mir-2285f-1	auaaccugaaugaacuuuuugg	22	auaaaguugacucagguuugcc	auaaaguugacucagguuugcccauaugaugugacaggauaaccugaaugaacuuuuugg	chr13:20797076..20797136:-
bta-miR-nv211	bta-mir-nv211	chr5_27433	5.1	90 +/- 2%	21	21	0	0	yes		bta-mir-2284n	uuggccaaaagucuguauuuu	21	aacucaaacucuuuggccaacc	uuggccaaaagucuguauuuuucauaccgacuuaugguaugaaaaacucaaacucuuuggccaacc	chr5:100943672..100943738:-
bta-miR-nv212	bta-mir-nv212	chr25_20381	5.1	90 +/- 2%	30	30	0	0	yes			cccaaugagauuucaaacugaga	23	ucaguuugaaaucucauuggaca	cccaaugagauuucaaacugagaaauggaaacucaguuugaaaucucauuggaca	chr25:39923791..39923846:-
bta-miR-nv214	bta-mir-nv214	chr2_14836	5.1	90 +/- 2%	27	27	0	0	yes			uauccaggacuaggucugcaga	22	uguagaacauguuuuggaacug	uguagaacauguuuuggaacugcuggcuuuuugcauauccaggacuaggucugcaga	chr2:120903293..120903350:-
bta-miR-nv215	bta-mir-nv215	chr5_26303	5.1	90 +/- 2%	16	16	0	0	yes			cuggagguggggaugcac	18	ggggucuuuacaaagggg	ggggucuuuacaaagggggcugguccgcacggaggaauagcuuauaggcuggagguggggaugcac	chr5:61311260..61311326:+
bta-miR-nv216	bta-mir-nv216-1	chr9_32244	5.1	90 +/- 2%	11	11	0	0	yes			uucuccucgcccucggagaacu	22	cucccgaggguggaggagaggu	uucuccucgcccucggagaacuuugccgaccuugacucagcucccgaggguggaggagaggu	chr9:99340423..99340485:+
bta-miR-nv216	bta-mir-nv216-2	chrUn_AAFC02053696_35223	5.1	90 +/- 2%	11	11	0	0	yes			uucuccucgcccucggagaacu	22	cucccgaggguggaggagaggu	uucuccucgcccucggagaacuuugccgaccuugacucagcucccgaggguggaggagaggu	chrUn_AAFC02053696:14496..14558:-
bta-miR-nv217	bta-mir-nv217	chr11_3607	5.1	90 +/- 2%	19	19	0	0	yes			cugggaugggguugggaaggg	21	uuuccuaagccauguuuggg	uuuccuaagccauguuugggugggugucgggggguccugagggcuggaggcugaggcuggcagccagccugggaugggguugggaaggg	chr11:103101282..103101371:+
bta-miR-nv218	bta-mir-nv218	chr18_10760	5.1	90 +/- 2%	31	24	7	0	yes			acugggaguggaaggagagcc	21	cucucccuucccuccccacag	acugggaguggaaggagagcccagagguuuccagggacugguccugaccucucccuucccuccccacag	chr18:49581258..49581327:+
bta-miR-nv219	bta-mir-nv219	chr29_22439	5.1	90 +/- 2%	64	64	0	0	yes			cagggagggccgggggccugggcu	24	cccaggacuauaaaagcaaaaguugug	cccaggacuauaaaagcaaaaguuguggccuguccagcaggaguuagcgacagggagggccgggggccugggcu	chr29:45280263..45280337:+
bta-miR-nv221	bta-mir-nv221	chr20_15678	5.1	90 +/- 2%	19	19	0	0	yes			guucuuccaguagucaugugc	21	acaugacuacuggaaaaucca	acaugacuacuggaaaauccauagcuuugacuauauauaccugguucuuccaguagucaugugc	chr20:42710755..42710819:-
bta-miR-nv222	bta-mir-nv222	chr19_13075	5.1	90 +/- 2%	34	34	0	0	yes	bta-miR-378c	ppy-mir-378d	acuggacuuggagucagacu	20	ccuggguucaaguccuggcu	acuggacuuggagucagacuuccuggguucaaguccuggcu	chr19:40091649..40091690:-
bta-miR-nv224	bta-mir-nv224	chr19_12770	5.1	90 +/- 2%	69	69	0	0	yes			ucuccucccacccugccuccu	21	gaaacaggagggagagaug	gaaacaggagggagagaugcuggauggggcagguggauggaguccgaguggcaaccagcucuccucccacccugccuccu	chr19:20055420..20055500:-
bta-miR-nv225	bta-mir-nv225	chr25_20157	5.1	90 +/- 2%	18	14	0	4	yes			uugggagaccaggggaagacu	21	uucucccaugugucuccuccgccca	uugggagaccaggggaagacuccacuaacuagccuucucccaugugucuccuccgccca	chr25:28079697..28079756:-
bta-miR-nv228	bta-mir-nv228	chr21_16231	5.1	90 +/- 2%	204	204	0	0	yes	oar-miR-323c	oar-mir-323c	cacaauacacggucggccucu	21	agguugcccguggcccguucg	agguugcccguggcccguucgcauucuucaugacgcacaauacacggucggccucu	chr21:66030724..66030780:+
bta-miR-nv230	bta-mir-nv230	chr8_31576	5	90 +/- 2%	72	72	0	0	yes			ugugggaccugggucuugugg	21	acgggacaaaagucuugcagc	acgggacaaaagucuugcagcuggggcugugggaccugggucuugugg	chr8:79053281..79053329:-
bta-miR-nv233	bta-mir-nv233	chr2_14290	5	90 +/- 2%	11	11	0	0	yes			ugggaugguccugugucacu	20	ugucacgugguccagccucagg	ugucacgugguccagccucaggguacauccgcauccugggaugguccugugucacu	chr2:1060763..1060819:-
bta-miR-nv235	bta-mir-nv235	chr9_32406	5	90 +/- 2%	13	13	0	0	yes			acugguccaggaagauucu	19	aacuucccuggugguccaguag	aacuucccuggugguccaguaguuaagaauccgccugccaaggcaggggacacggguucagucacugguccaggaagauucu	chr9:31719234..31719316:-
bta-miR-nv236	bta-mir-nv236	chr3_23186	5	90 +/- 2%	33	33	0	0	yes			ugguaguauuccuaguguggc	21	cacacuagguuaugcuacaacu	ugguaguauuccuaguguggcgaauaagugccacacuagguuaugcuacaacu	chr3:21663527..21663580:+
Mirdeep2 score higher than 5 with total counts more than 10.

## Sheet: Additional file 9c
Additional file 9c:
Candidate novel miRNAs
Provisional id	miRDeep2 score	estimated probability that the miRNA candidate is a true positive	total read count	mature read count	loop read count	star read count	significant randfold p-value	consensus mature sequence	consensus star sequence	consensus precursor sequence	precursor coordinate
chr10_2456	6	92 +/- 2%	29	29	0	0	yes	aagcccugaaugaacuuuuuggc	caaaaaguucguucagaucuuuc	caaaaaguucguucagaucuuuccauauaauuguauagaaagcccugaaugaacuuuuuggc	chr10:28179361..28179423:-
chr28_21626	5.8	90 +/- 2%	39	39	0	0	yes	uuucugcugugcauuguagcu	cuacgacgggcaacagaaagg	uuucugcugugcauuguagcugggucacgcaaacucagccagcuacgacgggcaacagaaagg	chr28:288616..288679:+
chr25_19416	5.7	90 +/- 2%	60	44	0	16	yes	gcgcaggcgcgacgcuggcucug	cagugccggcggcggccugcu	gcgcaggcgcgacgcuggcucugggcgcugggcuuaucccagugccggcggcggccugcu	chr25:643817..643877:+
chr27_21469	5.6	90 +/- 2%	13	13	0	0	yes	uccccuggccccccauccuga	aggaaggagccugggcuggggaagca	uccccuggccccccauccugagagcgauuacugcucccucaggaaggagccugggcuggggaagca	chr27:26278864..26278930:-
chr28_22111	5.6	90 +/- 2%	21	21	0	0	yes	uaccuuggcuguucuaaccaua	ugguuagaacagccaaga	uaccuuggcuguucuaaccauacugaaccgccauauucagguaugguuagaacagccaaga	chr28:32935107..32935168:-
chrUn_JH125717_34918	5.5	90 +/- 2%	24	24	0	0	yes	ccaccuggccugacagcacccu	gggccaggucccagggagggg	gggccaggucccagggagggggaggcugcacacagcccccaccuggccugacagcacccu	chrUn_JH125717:30513..30573:-
chr3_22971	5.5	90 +/- 2%	124	124	0	0	yes	ugggaaaacucaaaugaacu	uucauuuggauuuuuccaua	uucauuuggauuuuuccauaagguguuaugggaaaacucaaaugaacu	chr3:1403727..1403775:+
chr22_17616	5.5	90 +/- 2%	12	12	0	0	yes	augcacucugggauuuguagu	uacaguucccguagugcuuca	uacaguucccguagugcuucacgccccuccagcaggcgcucccguccugcgacggcgugaugcacucugggauuuguagu	chr22:50721829..50721909:-
chr25_20158	5.4	90 +/- 2%	14	14	0	0	yes	uugggagaccaggggaagacu	ccuuuccacugaccuccaggca	ccuuuccacugaccuccaggcaaggggcccugcugguugggagaccaggggaagacu	chr25:28079735..28079792:-
chr7_30420	5.4	90 +/- 2%	16	16	0	0	yes	cgggacgggggguggggga	ugggacuuuuuaaauuguc	ugggacuuuuuaaauugucgagcagaggcuuggggcaugugagggaugccucgaguacuucugcuugacgggacgggggguggggga	chr7:96893904..96893991:-
chr5_27344	5.4	90 +/- 2%	40	40	0	0	yes	gaaaaaccaaacgaacuuu	aguucauucugguuuuucca	aguucauucugguuuuuccauaccaggaaaaaccaaacgaacuuu	chr5:77830072..77830117:-
chr23_18089	5.4	90 +/- 2%	27	27	0	0	yes	cggcacgguagcucugcgcgagauu	gcucgcaagagcgcuccggc	gcucgcaagagcgcuccggccacuggcggcgugaagaagccgcaccgcuaccggcccggcacgguagcucugcgcgagauu	chr23:29997879..29997960:+
chr21_16700	5.4	90 +/- 2%	213	202	0	11	yes	aaaaauccgaacgaacuuuuu	aaaaaguuuguucggguuuucc	aaaaaguuuguucggguuuuccacacagcuuccggaaaaauccgaacgaacuuuuu	chr21:57719890..57719946:-
chr5_27237	35.1	94 +/- 2%	60	40	0	20	yes	ugguuccugccugcccaucgcaga	agcgguggagguaggaaucucu	agcgguggagguaggaaucucuucuccucuuguguugaugguuccugccugcccaucgcaga	chr5:60509063..60509125:-
chr16_9189	33.8	94 +/- 2%	63	39	0	24	yes	cuuuaacucuucauccuuuuggg	aaaaggaugaagaguuaaagu	aaaaggaugaagaguuaaaguauauggaguauauuauacuuuaacucuucauccuuuuggg	chr16:63686500..63686561:-
chr7_30093	23.8	94 +/- 2%	44	20	0	24	yes	agggccacagccccaacccgggg	cggguagggcugugacccucg	agggccacagccccaacccggggugggguucuaggacucccggguagggcugugacccucg	chr7:42704177..42704238:-
chr15_8214	23.6	94 +/- 2%	44	38	0	6	yes	caaaaccugaaugaaccuuuugg	aaaaguucauuugagguuuucu	aaaaguucauuugagguuuucuauaacaucuuauggcaaaaccugaaugaaccuuuugg	chr15:67355697..67355756:-
chr13_5817	18.1	94 +/- 2%	27	25	0	2	yes	ucuccuguuugcuucuagacc	ucuagagguagagaguugaguca	ucuagagguagagaguugagucagaguugucucauuccucguugugaguccugucuccuguuugcuucuagacc	chr13:64796609..64796683:+
chr13_5575	17.6	94 +/- 2%	26	20	0	6	yes	gaaaaccagaaugaacuuauu	aaaaguucuuuccgguuuuccu	aaaaguucuuuccgguuuuccuguaauaucuuauaggaaaaccagaaugaacuuauu	chr13:39475956..39476013:+
chr17_9448	17	94 +/- 2%	31	28	0	3	yes	uaggcucuagagugugugggcuu	cucccaggcucuagagcccagg	uaggcucuagagugugugggcuucaguagucguggcucccaggcucuagagcccagg	chr17:47545854..47545911:+
chr13_5370	16.4	94 +/- 2%	30	10	0	20	yes	cucaauaugcucuuggauuugu	aaauccaagagcauacugaguu	aaauccaagagcauacugaguuguauuuaaaagucucaauaugcucuuggauuugu	chr13:8226814..8226870:+
chrUn_JH122631_34141	15.2	94 +/- 2%	28	27	0	1	yes	aaaaccugaaugagcuuuucg	agaaaguucauuuggguuu	agaaaguucauuuggguuuuccuaauaucauacagaaaaaccugaaugagcuuuucg	chrUn_JH122631:20309..20366:+
chr2_14242	15.1	94 +/- 2%	20	16	0	4	yes	agcagcaggggguggucucggcc	cugacggccucauguugccacc	agcagcaggggguggucucggccuuccuggcugacggccucauguugccacc	chr2:137691026..137691078:+
chr18_11071	12	94 +/- 2%	15	10	0	5	yes	cggaggacagguggagucucu	agacuuaaccuggguucuccauc	cggaggacagguggagucucugcacuugaacuagagacuuaaccuggguucuccauc	chr18:6356899..6356956:-
chr8_31164	10.4	94 +/- 2%	18	12	0	6	yes	agucacagugacuguuuccuga	uggagcacagucacagugacug	uggagcacagucacagugacugugucccuggaacacagucacagugacuguuuccuga	chr8:997040..997098:-
chr12_4733	9.6	94 +/- 2%	17	14	0	3	yes	aaaacccgaaugaacuuuuua	caaaaguucauuuggguuuu	caaaaguucauuuggguuuuccuguaacaucuaacauaaaaacccgaaugaacuuuuua	chr12:26969605..26969664:+
chr1_1069	9	94 +/- 2%	16	13	0	3	yes	aaaaaaguuuguuuggauuuu	aaacucaaaugaacuuuuuggu	aaaaaaguuuguuuggauuuuuugugacaucuuacagaaaaacucaaaugaacuuuuuggu	chr1:84438709..84438770:-
chr5_27307	8.3	94 +/- 2%	13	9	0	4	yes	gcgggcccggccugcgcc	ucgaggucaggccgggccgcc	gcgggcccggccugcgccggcccgggugggacucgccgguccggcccgcggccgaggucgaggucaggccgggccgcc	chr5:70133075..70133153:-
chr22_17029	6.3	92 +/- 2%	11	7	0	4	yes	aaacccagaguaaacuuuuuag	aaaaaguucauucaggguu	aaaaaguucauucaggguuuucgauaacaucuuacagaaaacccagaguaaacuuuuuag	chr22:31155330..31155390:+
chr5_26321	5.9	90 +/- 2%	14	8	0	6	yes	uucgggaggcccgggacgggcug	gcuuccgaggcccccgcaacuu	gcuuccgaggcccccgcaacuuuucaacuuggugaaguucgggaggcccgggacgggcug	chr5:61809474..61809534:+
chr17_9365	5.6	90 +/- 2%	12	7	0	5	yes	gauggaggaggguccugcuggca	agcagucccugccuccaggccuuc	agcagucccugccuccaggccuucaccucgagagaggauggaggaggguccugcuggca	chr17:19313943..19314002:+
chr29_22854	5.6	90 +/- 2%	24	24	0	0	yes	cugacuccucuccucccuccca	ggagggugggggaggcagga	ggagggugggggaggcaggagucuguggguaagacccugacuccucuccucccuccca	chr29:44625020..44625078:-
chr22_16993	5.6	90 +/- 2%	39	39	0	0	yes	auccuccccgagacccagcgcc	cgcgggucggcggggaggcggucg	cgcgggucggcggggaggcggucguugguacgauccuccccgagacccagcgcc	chr22:17675369..17675423:+
chr21_15920	5.5	90 +/- 2%	15	15	0	0	yes	guccugaguucgagccugggccu	gcucagaaauugucccuaggcuc	guccugaguucgagccugggccucgucggcucagaaauugucccuaggcuc	chr21:33336153..33336204:+
chr29_22454	5.4	90 +/- 2%	18	18	0	0	yes	aaggaaggggcuucugagcu	ccaggagcccucucccuuug	aaggaaggggcuucugagcuucucggggcugacagcagggggccaggagcccucucccuuug	chr29:45300508..45300570:+
chr2_15066	5.3	90 +/- 2%	15	15	0	0	yes	ucgaggagcucacaggcu	aguguggguucuuggugg	aguguggguucuuggugggacccaaacagacaaggugucugcccucgaggagcucacaggcu	chr2:139055238..139055300:-
chr19_12052	5.3	90 +/- 2%	16	16	0	0	yes	ccccgguggacauggagcccgaga	aagggccccugggcugguggagggc	ccccgguggacauggagcccgagaagcuggugcacaaguucaaggaggugcgcagaagggccccugggcugguggagggc	chr19:37384658..37384738:+
chr11_4130	5.3	90 +/- 2%	11	11	0	0	yes	ucacuucaguaaugucugacc	ucggacacgacugaagugacu	ucggacacgacugaagugacuuagcagcagcaacagucugcauagaccgugggggugcuaagucacuucaguaaugucugacc	chr11:50052828..50052911:-
chr17_9645	5.2	90 +/- 2%	13	13	0	0	yes	uagggagggcggggccaggg	gugggccacucccauug	gugggccacucccauuggcugacuccuguaucggucucgugcucgaaagagccaauaagcaauagggagggcggggccaggg	chr17:67567803..67567885:+
chrUn_JH123062_34283	5.2	90 +/- 2%	12	12	0	0	yes	ugcccugcagcuuccuaggcu	cccggggagccacaggcuuc	ugcccugcagcuuccuaggcuggcuguauuuggagagcccggggagccacaggcuuc	chrUn_JH123062:16233..16290:-
chr25_20046	5.2	90 +/- 2%	15	15	0	0	yes	agccugggaaccugcauuugua	aaaaugcaggcucuccggguccc	aaaaugcaggcucuccgggucccuuccuagaccuacagaaucagagucuucagggauggagccugggaaccugcauuugua	chr25:10232930..10233011:-
chr7_29885	5.1	90 +/- 2%	12	12	0	0	yes	cugaggggcuggcccuggau	cuuggggcggcccccuuacucagau	cugaggggcuggcccuggaucacucuuggggcggcccccuuacucagau	chr7:15416357..15416406:-
chr18_11388	5.1	90 +/- 2%	16	16	0	0	yes	uccccucggucaggcagaucu	aucugccacagccaggggggc	aucugccacagccaggggggccugugaugguucagcuccccucggucaggcagaucu	chr18:49170884..49170941:-
chr6_27867	5.1	90 +/- 2%	12	12	0	0	yes	cugggcugcucuggaaagguc	ccuuuucccaggaacccaacg	ccuuuucccaggaacccaacgaacgaccaggcaaaucugccaacacuccugggcugcucuggaaagguc	chr6:51415049..51415118:+
chr9_32404	5	90 +/- 2%	13	13	0	0	yes	acugguccaggaagauucu	aacuucccuggugguccaguag	aacuucccuggugguccaguaguuaagaauccgccugccaaggcaggggacacggguucagucacugguccaggaagauucu	chr9:31584143..31584225:-
chr22_17336	5	90 +/- 2%	11	8	0	3	yes	uaaccagcagaauaccagaaacu	gaaugguauucuguugggucu	uaaccagcagaauaccagaaacucccaugcucaugagggaaugguauucuguugggucu	chr22:60620187..60620246:+
chr22_17191	4.9	78 +/- 3%	143	143	0	0	yes	aagccccugugccgccuacu	ugggcccaacuggggcugug	ugggcccaacuggggcugugucagacuuccaagccccuuacucaagccccugugccgccuacu	chr22:50724444..50724507:+
chr22_17064	4.8	78 +/- 3%	127	127	0	0	yes	uuggccaaagacuuuguucaggu	cuggacaaacuuuuuggccauc	uuggccaaagacuuuguucagguuuuccugaaucagcuuaaaaaaccuggacaaacuuuuuggccauc	chr22:35506404..35506472:+
chr22_17509	4.8	78 +/- 3%	127	127	0	0	yes	uuggccaaagacuuuguucaggu	cuggacaaacuuuuuggccauc	uuggccaaagacuuuguucagguuuuccugaaucagcuuaaaaaaccuggacaaacuuuuuggccauc	chr22:35568011..35568079:-
chrUn_JH121287_32798	4.7	78 +/- 3%	156	156	0	0	yes	cacauggaguugcuguuaca	uaacagcaucuccacugga	uaacagcaucuccacuggaaauugacgcacaguccacauggaguugcuguuaca	chrUn_JH121287:1796088..1796142:-
chr26_20447	3.7	30 +/- 4%	120	120	0	0	yes	aaaaacuugaaugaacuuacu	aaauuuuguucaggcuuuucc	aaauuuuguucaggcuuuuccaugacaucuuauggaaaaacuugaaugaacuuacu	chr26:3839204..3839260:+
chr28_21852	3.7	30 +/- 4%	214	214	0	0	yes	uucacaguggcuuucugc	ggaacgcacacugaagcac	uucacaguggcuuucugcugcagaggcuuuaagacuaacaaauccaaguuccuugccuccccagaggaacgcacacugaagcac	chr28:32833114..32833198:+
chr8_31055	3.6	30 +/- 4%	544	544	0	0	yes	aaaaaccgaaaugaacuuuugg	aaaaaauuuguuagguuuuuuc	aaaaaauuuguuagguuuuuuccauaugcugcaacaaaaaccgaaaugaacuuuugg	chr8:100808421..100808478:+
chrUn_JH121793_33698	3.4	30 +/- 4%	394	394	0	0	yes	gaaagcuggguugagaggaaa	cugucugagcgucagggaaaguuuc	cugucugagcgucagggaaaguuuccugagaggagaaagcuggguugagaggaaa	chrUn_JH121793:51620..51675:-
chr5_27548	3.4	30 +/- 4%	2866	2866	0	0	yes	aucccacuccugacacca	gugauccagaagugaacugc	gugauccagaagugaacugccaucccacuccugacacca	chr5:116166313..116166352:-
chr10_2297	2.9	13 +/- 4%	271	267	0	4	yes	ucucccuguagacaauccacu	uguggauuugccuauuguggaga	ucucccuguagacaauccacuagucagcuuucugugucuguggauuugccuauuguggaga	chr10:12418749..12418810:-
chr19_12245	2.8	13 +/- 4%	107	107	0	0	yes	ggggggccggcggcggcg	cccccgccuccucgcccccccc	cccccgccuccucgccccccccggcccggggcgcuggugcuggggggggccggcggcggcg	chr19:50221486..50221547:+
chr8_31794	2.7	13 +/- 4%	160	160	0	0	yes	aaaaguuugguuggguuuuucu	cuaaaccuauuuucauauuuuuug	cuaaaccuauuuucauauuuuuugugcucauuuacaguguaugcuugaugaguauauuggguuggccaaaaaguuugguuggguuuuucu	chr8:113377978..113378068:-
chr29_22840	2.5	13 +/- 4%	128	128	0	0	yes	ugagcgacuucauggacugcag	acaguccauggggucgcaaagagu	acaguccauggggucgcaaagagucggacaugacugagcgacuucauggacugcag	chr29:44080730..44080786:-
chr26_20948	2.4	13 +/- 4%	1513	1513	0	0	yes	uuacucugaguggccuaacu	uuagguuacucagaguaacc	uuagguuacucagaguaaccaguuaguuacugauaguuacucugaguggccuaacu	chr26:31805283..31805339:-
chr17_9823	2.3	13 +/- 4%	285	259	0	26	yes	uaguguuaucaggauuuaguga	ucacuaaauccugauaacgcu	uaguguuaucaggauuuagugagaagauuacauacauuacaucucacuaaauccugauaacgcu	chr17:7885319..7885383:-
chr7_29306	2.3	13 +/- 4%	126	126	0	0	yes	uaacaccccugagcucuuggagc	gcggggggcgagggggugucugg	uaacaccccugagcucuuggagcgucuucagaccuagcgcggggggcgagggggugucugg	chr7:42469787..42469848:+
chr1_468	2.2	13 +/- 4%	362	199	0	163	yes	agcauggcugcauauuagugaa	cuaagaugcagccaugccgaca	agcauggcugcauauuagugaauacucuaauaauaugagcacuaagaugcagccaugccgaca	chr1:118825131..118825194:+
chr18_10742	2.2	13 +/- 4%	277	242	0	35	yes	uuccgggccccuugaaucucga	ucgggauucgagaggcucgggau	uuccgggccccuugaaucucgaauaccaaaaucuuggccugucgggauucgagaggcucgggau	chr18:48497374..48497438:+
chr19_13252	2.2	13 +/- 4%	144	144	0	0	yes	agggagucccugguaguucagu	uggaccaccagggaauucccauugu	uggaccaccagggaauucccauuguaguuuaaaaaacaacagggagucccugguaguucagu	chr19:47213531..47213593:-
chrUn_JH125932_35033	2.2	13 +/- 4%	108	108	0	0	yes	gccccgcgggggccagggc	cuggcccagggcggggugg	cuggcccagggcgggguggugggggagcaugcagcccugagugcucaucagaccugccccgcgggggccagggc	chrUn_JH125932:128554..128628:+
chr3_24616	2.2	13 +/- 4%	4374	4374	0	0	yes	cccgcgagggggcggggc	cccagccuccccaccaggag	cccagccuccccaccaggagagguggccuccccgcgagggggcggggc	chr3:120901930..120901978:-
chr10_2772	2.2	13 +/- 4%	113	113	0	0	yes	caccccagguuggaaagagcu	cucuuuccuccuguggg	cucuuuccuccuguggggcaggacuucccuggcuccaccccagguuggaaagagcu	chr10:81565546..81565602:-
chr8_31799	2.2	13 +/- 4%	895	785	0	110	yes	aaaaaguucguuuggguuuucu	acccaaaggaacauuuuggcu	aaaaaguucguuuggguuuucuguaggaugguuagaaaacccaaaggaacauuuuggcu	chr8:115191262..115191321:-
chr21_16002	2.2	13 +/- 4%	362	199	0	163	yes	agcauggcugcauauuagugaa	cuaagaugcagccaugccgaca	agcauggcugcauauuagugaauacucuaauaauaugagcacuaagaugcagccaugccgaca	chr21:49034655..49034718:+
chr10_2134	2.1	13 +/- 4%	290	281	0	9	yes	uggacaggccaagccgcugugc	agccggcucuugggcuguccgcc	uggacaggccaagccgcugugcaggcagcuccaucccagccggcucuugggcuguccgcc	chr10:88750903..88750963:+
chr23_18209	2	13 +/- 4%	201	201	0	0	yes	uugcaugacucugagaguaagu	uugcuuucagggaccugcaagu	uugcuuucagggaccugcaaguacugguccaucauuugcaugacucugagaguaagu	chr23:31941696..31941753:+
chrUn_JH126304_35336	2	13 +/- 4%	207	204	0	3	yes	aaugaaguaagucagacagagc	ucucugucugacuuacuucauu	aaugaaguaagucagacagagcaaugucacauuuuucucugucugacuuacuucauu	chrUn_JH126304:113926..113983:+
chr17_10114	2	13 +/- 4%	180	180	0	0	yes	aagaccugaaugaacuuuuugg	aaaaaauuuguuuggguuuuuc	aaaaaauuuguuuggguuuuuccguagauguuacagaaagaccugaaugaacuuuuugg	chr17:58778985..58779044:-
chr26_20721	2	13 +/- 4%	125	125	0	0	yes	ccgagccugacagaucacaca	ugugaccugccaggcaccgcc	ugugaccugccaggcaccgccuugucauccccuaaggccgagccugacagaucacaca	chr26:43111976..43112034:+
chr11_3507	2	13 +/- 4%	186	186	0	0	yes	aaaggccugaaugaacuuuuuga	aaaaaguuuguucaagcuuugcc	aaaaaguuuguucaagcuuugccauaagaugguauggaaaggccugaaugaacuuuuuga	chr11:91223536..91223596:+
chr28_21655	2	13 +/- 4%	475	474	0	1	yes	uccaagugaacuuuuuggcu	aaaaaguuuauuuggguuuuuuu	aaaaaguuuauuuggguuuuuuuuguaagaugauauggaaaaguccaagugaacuuuuuggcu	chr28:8846415..8846478:+
chr7_29418	2	13 +/- 4%	133	133	0	0	yes	uauuauuccauacuuaaggcu	ccuuaaguauggaauaauacu	uauuauuccauacuuaaggcuacgguggcuguagccuuaaguauggaauaauacu	chr7:51360582..51360637:+
chr4_25590	2	13 +/- 4%	363	363	0	0	yes	aaaacccugaugaacuuuuuga	aaaaaguucauuugggcuuuuuc	aaaaaguucauuugggcuuuuucguaagauguuacagaaaaacccugaugaacuuuuuga	chr4:88452110..88452170:-
chr10_2275	1.9	25 +/- 2%	105	96	0	9	yes	aauucguucggguuuuucugua	aaaacccgagcaaacuuuuuggc	aauucguucggguuuuucuguaugauaagaugguacagaaaaacccgagcaaacuuuuuggc	chr10:10677669..10677731:-
chr10_2922	1.9	25 +/- 2%	275	214	0	61	yes	aaacuugaaugaaccuuuuggc	agaaguucguucagguuuuucu	agaaguucguucagguuuuucuguaagacgguauggaaaacuugaaugaaccuuuuggc	chr10:102740281..102740340:-
chr7_30342	1.9	25 +/- 2%	234	234	0	0	yes	aaacugggcugaacuuuuuggc	cagaaaguuuguguucagauuuuu	cagaaaguuuguguucagauuuuucccuaauggcauggaaaaacugggcugaacuuuuuggc	chr7:71482626..71482688:-
chr26_20715	1.9	25 +/- 2%	125	125	0	0	yes	ccgagccugacagaucacaca	ugugaccuuccaggcaccgcc	ugugaccuuccaggcaccgccuugucauccccuaaggccgagccugacagaucacaca	chr26:43105865..43105923:+
chrUn_JH121292_32842	1.9	25 +/- 2%	101	91	0	10	yes	uuggacacgaaugagagacuac	ucacucauucgugucugacu	uuggacacgaaugagagacuacaguucaguucgguucagucacucauucgugucugacu	chrUn_JH121292:641156..641215:+
chr18_11502	1.9	25 +/- 2%	1403	1403	0	0	yes	ccggggggcgggcgccgccu	gcgggagccccgcccccgggcg	gcgggagccccgcccccgggcgcagaccaauggcguuggccggggggcgggcgccgccu	chr18:55523166..55523225:-
chrUn_JH122309_33961	1.8	25 +/- 2%	175	172	0	3	yes	aacuguuaggaggcuuggcu	agccaagccucuccuaacaggaa	agccaagccucuccuaacaggaauggaaacugaaacccaacuguuaggaggcuuggcu	chrUn_JH122309:21866..21924:+
chrX_35752	1.8	25 +/- 2%	3670	3655	0	15	yes	aaaaguucguuugaguuuuucu	aaaacccugaaugaacuuuuu	aaaaguucguuugaguuuuucuguaacauuuuguggaaaacccugaaugaacuuuuu	chrX:56493306..56493363:+
chr19_12559	1.8	25 +/- 2%	444	444	0	0	yes	aggaacccagaugaacuuucu	acaguucacuuggguuuuucc	acaguucacuuggguuuuuccauaacaucuuacggaggaacccagaugaacuuucu	chr19:64073203..64073259:+
chr24_18945	1.8	25 +/- 2%	124	124	0	0	yes	ugggaaaacucaaaugaacu	uucauuauuuuccaua	uucauuauuuuccauacaaugccaugggaaaacucaaaugaacu	chr24:23968481..23968525:+
chr13_6100	1.8	25 +/- 2%	215	211	0	4	yes	aaaccgggaugaauuuuuugg	aaaaguucauucagguuuuucu	aaaaguucauucagguuuuucuguaaaguuauaggcaaaaaccgggaugaauuuuuugg	chr13:31371713..31371772:-
chr8_31509	1.8	25 +/- 2%	146	146	0	0	yes	ugaaaaguucguuuggguuuuu	aaaucuaaaggaauuuuucagc	ugaaaaguucguuuggguuuuuccagaacaucuuauggaaaaaucuaaaggaauuuuucagc	chr8:74527926..74527988:-
chr13_5579	1.8	25 +/- 2%	214	214	0	0	yes	aaacuugaaugaaccuuuuggc	caagaaguucaaucggguuuuu	caagaaguucaaucggguuuuuccauacuagcuccuggaaaaacuugaaugaaccuuuuggc	chr13:39577690..39577752:+
chr17_9322	1.8	25 +/- 2%	154	154	0	0	yes	aauaaguucguuuggguuuuu	aaacccaagcaaacguuuuugg	aauaaguucguuuggguuuuuccauaagaugcagcaggaaaaacccaagcaaacguuuuugg	chr17:13477096..13477158:+
chr11_2966	1.8	25 +/- 2%	829	829	0	0	yes	acaccaagcuguaggucugagc	ucugaccucagccuggggugg	acaccaagcuguaggucugagccugccaugcugugugcagucagggucugaccucagccuggggugg	chr11:2866078..2866145:+
chr17_9340	1.7	25 +/- 2%	129	129	0	0	yes	aaaaguucguucagguuuuucuga	ggggaaauugaaccaacuguuuug	aaaaguucguucagguuuuucugaaccaucuuacggggaaauugaaccaacuguuuug	chr17:18323539..18323597:+
chr16_8822	1.7	25 +/- 2%	209	209	0	0	yes	aaaaaccugagugaacuuuuc	aaauuuuguugagguuuuucu	aaauuuuguugagguuuuucuguaagauguuauggaaaaaccugagugaacuuuuc	chr16:7577448..7577504:-
chrUn_AAFC03043060_34660	1.7	25 +/- 2%	129	129	0	0	yes	aaaaguucguucagguuuuucuga	ggggaaauugaaccaacuguuuug	aaaaguucguucagguuuuucugaaccaucuuacggggaaauugaaccaacuguuuug	chrUn_AAFC03043060:2822..2880:+
chr1_1451	1.7	25 +/- 2%	113	113	0	0	yes	uucagucgcucauucgugucacg	ggacacaacugagcaacugaacu	uucagucgcucauucgugucacggggucacaaagagucggacacaacugagcaacugaacu	chr1:158133882..158133943:-
chr15_7577	1.7	25 +/- 2%	159	155	0	4	yes	cuccuuauuucacuuuccuggc	gaaagugaaauaaggaacu	gaaagugaaauaaggaacuggcugcuaccagcuccuuauuucacuuuccuggc	chr15:49983985..49984038:+
chr21_15822	1.7	25 +/- 2%	201	201	0	0	yes	ugaaaaguucguuuggguuua	aacccaaaugaacuauuuggc	ugaaaaguucguuuggguuuauuuucuguauuuuauggaaaaacccaaaugaacuauuuggc	chr21:20988597..20988659:+
chr13_5615	1.7	25 +/- 2%	224	224	0	0	yes	ccuguuaaagacuuuaccacucu	aaugguaaaguuuuuaacaugua	aaugguaaaguuuuuaacauguagcaagguaaauuucauguuccacauuuuaaagcuaccuguuaaagacuuuaccacucu	chr13:43874192..43874273:+
chrX_35515	1.7	25 +/- 2%	1022	1022	0	0	yes	aaaaccugaaugaacuuuuugu	aaaagguuuguucuggguuuuca	aaaagguuuguucuggguuuucaguaagauguuacgaaaaaccugaaugaacuuuuugu	chrX:12379600..12379659:+
chr9_32379	1.7	25 +/- 2%	211	211	0	0	yes	ucccgcggggcgcgcgccu	cuccgcgucaccgcgcggucc	ucccgcggggcgcgcgccugggcgcuccucccuccugccccagcuccgcgucaccgcgcggucc	chr9:26952753..26952817:-
chr6_27863	1.7	25 +/- 2%	202	202	0	0	yes	aaaaccugaaugaacuuauugg	aaaaaguuuguuugggguuuu	aaaaaguuuguuugggguuuucauuacaucuuauggaaaaaccugaaugaacuuauugg	chr6:47604200..47604259:+
chr27_21290	1.7	25 +/- 2%	785	785	0	0	yes	aaaaaguucguuuggguuuucu	aaaacccaaacaaacuuuugg	aaaaaguucguuuggguuuucucauaaugucgugugggaaaacccaaacaaacuuuugg	chr27:29933631..29933690:+
chrUn_AAFC03094923_34526	1.6	25 +/- 2%	371	371	0	0	yes	aaaacccgaaugaacuuuuuga	aaaaaguucauuugaauuuuuc	aaaaaguucauuugaauuuuuccauaacauccuguggaaaaacccgaaugaacuuuuuga	chrUn_AAFC03094923:10292..10352:-
chr23_17891	1.6	25 +/- 2%	202	202	0	0	yes	aaaaccugaaugaacuuauugg	acaaaguuuguucagguuuuuc	acaaaguuuguucagguuuuucuaauggaaaaaccugaaugaacuuauugg	chr23:14161363..14161414:+
chr3_22987	1.6	25 +/- 2%	146	146	0	0	yes	aaaaccugaaugaacuuuuuuga	caaaaagcucauuuggguuuucc	caaaaagcucauuuggguuuuccauaauauguuacagaaaaaccugaaugaacuuuuuuga	chr3:3531855..3531916:+
chr20_15609	1.6	25 +/- 2%	392	392	0	0	yes	guccaguuuucccaguaau	uauugaagaggcugucuuu	guccaguuuucccaguaauguuuauugaagaggcugucuuu	chr20:26599398..26599439:-
chr3_24145	1.6	25 +/- 2%	667	666	1	0	yes	cccccgcggggcgcgcucc	cgcgcgccccacuccccga	cccccgcggggcgcgcucccgccccuccgcguccccuccggauuccggcccaccgcgcgggcgcgcgccccacuccccga	chr3:35218692..35218772:-
chr24_19119	1.6	25 +/- 2%	236	236	0	0	yes	aaacccagaugaacuuuuugga	caaaaaguuugcuuggcuuuuu	caaaaaguuugcuuggcuuuuuccguaacaccguauggaaaaacccagaugaacuuuuugga	chr24:61314792..61314854:+
chr20_15356	1.6	25 +/- 2%	159	121	0	38	yes	ucuugggccccacccccggagacu	aucugggguagggccugggaau	ucuugggccccacccccggagacugugaaucaguaaguagaucugggguagggccugggaau	chr20:44389334..44389396:+
chr25_20056	1.6	25 +/- 2%	146	146	0	0	yes	aaaaaccugaaugaaccuuuuga	aaaaaauucauuuggguuuuucu	aaaaaauucauuuggguuuuucuguuucaucuuaggaaaaaccugaaugaaccuuuuga	chr25:11409938..11409997:-
chr1_810	1.6	25 +/- 2%	164	164	0	0	yes	caaccugaaugaacuuuuugg	aaaaguucaguuggguuuggc	aaaaguucaguuggguuuggccauacaaccugaaugaacuuuuugg	chr1:37512152..37512198:-
chr7_30248	1.6	25 +/- 2%	166	166	0	0	yes	aaaaaccugaaugaaccuuuugu	aaaaaguucacucagguuuuucu	aaaaaguucacucagguuuuucuaugagauuguuuggaaaaaccugaaugaaccuuuugu	chr7:59093683..59093743:-
chr14_6697	1.5	25 +/- 2%	1381	1381	0	0	yes	caaaccggaaugaacuuuuugg	aaaaaguucauucaauuuuucc	aaaaaguucauucaauuuuuccauaagaucuuaugacaaaccggaaugaacuuuuugg	chr14:23091434..23091492:+
chr14_7110	1.5	25 +/- 2%	601	601	0	0	yes	ucaagguccgcugugaacacgg	gcauucaccgcgugccuuaauu	gcauucaccgcgugccuuaauuguaugacauuaaaucaagguccgcugugaacacgg	chr14:28949351..28949408:-
chr5_26145	1.5	25 +/- 2%	453	453	0	0	yes	gcuccuggcuggcuugcca	gccugcuagccaggagcag	gccugcuagccaggagcagcaaggcuccuggcuggcuugcca	chr5:37370712..37370754:+
chr8_31217	1.5	25 +/- 2%	165	154	0	11	yes	aauaaguucguuuggguuuuu	aaacccaagugaacuuuuuggc	aauaaguucguuuggguuuuuccauaacaucuaacagaaaaacccaagugaacuuuuuggc	chr8:10741200..10741261:-
chr12_4947	1.5	25 +/- 2%	118	118	0	0	yes	aaaggccugaaugaacuuuuug	aacaauucagguuuuccu	aacaauucagguuuuccuguuacagaaaacaucaugauacagcuuacagaaaggccugaaugaacuuuuug	chr12:76594802..76594873:+
chr16_8321	1.5	25 +/- 2%	202	202	0	0	yes	aaaaauccgaacgaacuuuuu	aaaguucuuuugggucuuucu	aaaguucuuuugggucuuucuguaagauguaauggaaaaauccgaacgaacuuuuu	chr16:2175013..2175069:+
chr10_1783	1.5	25 +/- 2%	180	180	0	0	yes	aagaccugaaugaacuuuuugg	aaaaaauucauucgggguuuuc	aaaaaauucauucgggguuuucccauaucauuguacagaaagaccugaaugaacuuuuugg	chr10:42641859..42641920:+
chr2_14718	1.5	25 +/- 2%	214	214	0	0	yes	aaacuugaaugaaccuuuuggc	caaaacauguguuugaguuuuu	caaaacauguguuugaguuuuuccauaccaucuuauggaaaaacuugaaugaaccuuuuggc	chr2:100738080..100738142:-
chr18_10517	1.5	25 +/- 2%	1190	1190	0	0	yes	aaaaccugaaugaacuuuuugu	aaaaaguucauaaggauuuuuc	aaaaaguucauaaggauuuuuccauaacagcuuauggaaaaaccugaaugaacuuuuugu	chr18:21242721..21242781:+
chr2_14830	1.5	25 +/- 2%	539	539	0	0	yes	aaaaccucaacgaacucuuuggc	uggggaauuuguucagguuuuuc	uggggaauuuguucagguuuuucuguaagauguuauggaaaaaccucaacgaacucuuuggc	chr2:120681972..120682034:-
chr22_17511	1.5	25 +/- 2%	3655	3655	0	0	yes	aaaaguucguuugaguuuuucu	aaaaacacaaaugaaucuuuugg	aaaaguucguuugaguuuuucuauaagacauuauggaaaaacacaaaugaaucuuuugg	chr22:36047653..36047712:-
chr8_31623	1.5	25 +/- 2%	885	885	0	0	yes	caaaguucguucagguuuuucu	gaaaccccaaacaaacuuuuug	caaaguucguucagguuuuucuccauuuuacaggaaaccccaaacaaacuuuuug	chr8:80466572..80466627:-
chr24_19100	1.4	25 +/- 2%	154	154	0	0	yes	aauaaguucguuuggguuuuu	aaauccagaagaauuuuuuugg	aauaaguucguuuggguuuuuccauaagauaugauggaaaaauccagaagaauuuuuuugg	chr24:59025817..59025878:+
chr2_13939	1.4	25 +/- 2%	214	214	0	0	yes	aaacuugaaugaaccuuuuggc	caaaacauguguuugaguuuuu	caaaacauguguuugaguuuuuccauaccaucuuauggaaaaacuugaaugaaccuuuuggc	chr2:100840526..100840588:+
chrX_36027	1.4	25 +/- 2%	888	888	0	0	yes	ugauaauacaaccugauaagu	uuagcagguuguauuauaucc	ugauaauacaaccugauaagugcuaggacacuuagcagguuguauuauaucc	chrX:47028707..47028759:-
chr20_15369	1.4	25 +/- 2%	133	133	0	0	yes	cuuccacuguggaguuccugggu	cuaggaauucccuggugguccag	cuaggaauucccuggugguccagugguuaaaacuccacacuuccacuguggaguuccugggu	chr20:59498140..59498202:+
chrX_35667	1.4	25 +/- 2%	129	129	0	0	yes	gaaaaccugaaugaacuuuuuga	aaaaaguucauuuggguuuuucu	aaaaaguucauuuggguuuuucuggaagauguuaugggaaaaccugaaugaacuuuuuga	chrX:44798605..44798665:+
chr19_11764	1.4	25 +/- 2%	133	133	0	0	yes	agaaagccugaaugcaucugaga	ucagaugugagcaggcucuaucc	agaaagccugaaugcaucugagaucuuguuuccagucagaugugagcaggcucuaucc	chr19:18137444..18137502:+
chr10_2270	1.4	25 +/- 2%	1420	1420	0	0	yes	acucgaacgaauuuuuggcc	cuaaaaguucauuuggguuu	cuaaaaguucauuuggguuuuguauaagauguuauggaaacacuugaaccaauauaacucgaacgaauuuuuggcc	chr10:8947531..8947607:-
chr13_5875	1.3	25 +/- 2%	146	146	0	0	yes	aaaaccugaaugaacuuuuuuga	caaaaaguucauucggguuuguc	caaaaaguucauucggguuuguccacaugauguuauggaaaaaccugaaugaacuuuuuuga	chr13:73434133..73434195:+
chr22_17538	1.3	25 +/- 2%	236	236	0	0	yes	aaacccagaugaacuuuuugga	caaaaaguuugcuugggguuuu	caaaaaguuugcuugggguuuucuguaacaucuuauggaaaaacccagaugaacuuuuugga	chr22:42304224..42304286:-
chrUn_JH122945_34253	1.3	25 +/- 2%	146	146	0	0	yes	aaaaccugaaugaacuuuuuuga	caaaaaguucauucggguuuguc	caaaaaguucauucggguuuguccacaugauguuauggaaaaaccugaaugaacuuuuuuga	chrUn_JH122945:21819..21881:+
chr8_31072	1.3	25 +/- 2%	122	122	0	0	yes	aaaaguucguucagguuuuuca	aaaaaucugaacaaacuuug	aaaaguucguucagguuuuucaguaugguggcauggaaaaaucugaacaaacuuug	chr8:105931120..105931176:+
chr27_21281	1.3	25 +/- 2%	368	368	0	0	yes	aaaacccgaaugaacuuuuuga	aaagaauuuuguucgggauuuuuc	aaagaauuuuguucgggauuuuuccauaagauguuauagaaaaacccgaaugaacuuuuuga	chr27:29346555..29346617:+
chr27_21199	1.2	25 +/- 2%	354	354	0	0	yes	aaaaccucaacgaacucuuuggc	caaaaaguucauucagguuuguc	caaaaaguucauucagguuugucucuaagaugguaccgaaaaccucaacgaacucuuuggc	chr27:17155137..17155198:+
chr14_6830	1.2	25 +/- 2%	146	146	0	0	yes	aagaguuuguucggguuuuucu	agaaacccgcgcauacuuuuuuug	aagaguuuguucggguuuuucuguaccauuuuauggagaaacccgcgcauacuuuuuuug	chr14:61206126..61206186:+
chr8_31314	1.2	25 +/- 2%	1142	1116	0	26	yes	aaacucaaacaaacuuuuuggu	gucaaaaaguuuauuuggguuu	gucaaaaaguuuauuuggguuuuucauaagcuauuaucaaaaaacucaaacaaacuuuuuggu	chr8:43932799..43932862:-
chr6_27964	1.1	25 +/- 2%	512	512	0	0	yes	caaaaaguucguccagauuuuu	aaaaacccaaacaaauuuuuuggc	caaaaaguucguccagauuuuuguaauauuuuauggaaaaacccaaacaaauuuuuuggc	chr6:73525072..73525132:+
chr7_30364	1.1	25 +/- 2%	1022	1022	0	0	yes	aaaaccugaaugaacuuuuugu	caaaagcucauuucaguuuucc	caaaagcucauuucaguuuucccauaagauguuauggaaaaaccugaaugaacuuuuugu	chr7:76374550..76374610:-
chr2_13769	1.1	25 +/- 2%	8032	8027	0	5	yes	agaaucugaaugaacuuuuuggu	aguucauuuggauuuuucugu	aguucauuuggauuuuucuguaagauguuaugagagaaucugaaugaacuuuuuggu	chr2:67800066..67800123:+
chr17_9558	1.1	25 +/- 2%	3744	3744	0	0	yes	aaaaguucguuugaguuuuucu	gaucucgaaugaacuuuuuu	aaaaguucguuugaguuuuucugcaagaugguauggaucucgaaugaacuuuuuu	chr17:61945043..61945098:+
chr26_21094	1.1	25 +/- 2%	116	110	0	6	yes	uauauuguccaaacugggguagu	ucccaguuuggacaauaaaauau	ucccaguuuggacaauaaaauaugugauuacccuaguuauauauuguccaaacugggguagu	chr26:42357017..42357079:-
chr21_16044	1	25 +/- 2%	186	185	0	1	yes	uaaaguucauucggguuuuuu	aaaaaaccaaaugaacuuu	uaaaguucauucggguuuuuugguaccaucuuauggaaaaaaccaaaugaacuuu	chr21:56475067..56475122:+
chrUn_JH122583_34123	1	25 +/- 2%	186	185	0	1	yes	uaaaguucauucggguuuuuu	aaaaaaccaaaugaacuuu	uaaaguucauucggguuuuuugguaccaucuuauggaaaaaaccaaaugaacuuu	chrUn_JH122583:33641..33696:-
chrUn_JH121287_32799	1	25 +/- 2%	117	117	0	0	yes	uuggccuacagaaaugacagac	cugucaauucauaggucauuu	uuggccuacagaaaugacagacagacuuagucacguugucugucaauucauaggucauuu	chrUn_JH121287:1796382..1796442:-
chr20_15172	0.9	5 +/- 2%	119	119	0	0	yes	ugaaaaguucguucaaguuuuu	aaauccaaacaaaccuguuggc	ugaaaaguucguucaaguuuuucuguaugacuucauggaaaaauccaaacaaaccuguuggc	chr20:8106497..8106559:+
chrUn_JH125585_34866	0.9	5 +/- 2%	193	193	0	0	yes	aagaccggaaugaacuuuuugg	aaaaaguucauugagcuuucuc	aaaaaguucauugagcuuucuccauaccaucuuguggaaagaccggaaugaacuuuuugg	chrUn_JH125585:31761..31821:-
chr26_20796	0.9	5 +/- 2%	177	177	0	0	yes	agaaaaaccgaaaugaacuuuu	aaguuuguacagguuuuuccua	aaguuuguacagguuuuuccuauaacaucuuacagaaaaaccgaaaugaacuuuu	chr26:3492038..3492093:-
chrX_36140	0.9	5 +/- 2%	17830	17830	0	0	yes	aaaacacgaacaaacuuuuug	aaaguucguuggaguuucuc	aaaguucguuggaguuucucuguuacauuguacagaaaaacacgaacaaacuuuuug	chrX:72769313..72769370:-
chr25_19717	0.9	5 +/- 2%	146	146	0	0	yes	caaccugaaugaacuuuuugg	aaaaaaaauuuguuugau	aaaaaaaauuuguuugauuuuccauaacagcuuacguggggggcaaccugaaugaacuuuuugg	chr25:28944063..28944127:+
chrUn_JH121970_33790	0.9	5 +/- 2%	193	193	0	0	yes	aagaccggaaugaacuuuuugg	aaaaaguucauugagcuuucuc	aaaaaguucauugagcuuucuccauaccaucuuguggaaagaccggaaugaacuuuuugg	chrUn_JH121970:43930..43990:-
chr3_24586	0.8	5 +/- 2%	342	342	0	0	yes	aaacccgaacgaacuuuau	aaaguuuguucaaguuuuu	aaaguuuguucaaguuuuucuauaaugucaugcaagaaaacccgaacgaacuuuau	chr3:116334920..116334976:-
chr19_13251	0.8	5 +/- 2%	144	144	0	0	yes	agggagucccugguaguucagu	uggucagggaacuaagaacugg	agggagucccugguaguucagugguuaagacuccaugcuuuucauugcaggaggcauggguucagucccuggucagggaacuaagaacugg	chr19:47213462..47213553:-
chr4_25610	0.8	5 +/- 2%	411	411	0	0	yes	aaacccagaugaacuuuuuga	aaaaauguucauuugaguuuuu	aaaaauguucauuugaguuuuuccauaagaagguacagaaaaacccagaugaacuuuuuga	chr4:90492083..90492144:-
chrX_35471	0.7	5 +/- 2%	412	412	0	0	yes	aaacccagaugaacuuuuuga	aaaaauuucuuucagguuuuu	aaaaauuucuuucagguuuuuccauaagauguuacagaaaaacccagaugaacuuuuuga	chrX:2424634..2424694:+
chr19_12523	0.7	5 +/- 2%	123	123	0	0	yes	ugggaaaacucaaaugaacu	uuccuucggguuuuuccaua	uuccuucggguuuuuccauaacauauuaugggaaaacucaaaugaacu	chr19:60641334..60641382:+
chrUn_JH121296_32862	0.6	5 +/- 2%	1116	1116	0	0	yes	aaacucaaacaaacuuuuuggu	caaaaacuucauucagguucuu	caaaaacuucauucagguucuuccauuggcuguuagggaaaaacucaaacaaacuuuuuggu	chrUn_JH121296:566334..566396:-
chrUn_JH121403_33197	0.6	5 +/- 2%	115	114	0	1	yes	aaaaguucguucagguuuuuca	aacccaaaugaaauuuuugacu	aaaaguucguucagguuuuucaaaauauuuuauggaaaaacccaaaugaaauuuuugacu	chrUn_JH121403:194879..194939:-
chr29_22282	0.6	5 +/- 2%	155	155	0	0	yes	uccuuguccuccaggagcuc	gcuucaaacagacagacu	uccuuguccuccaggagcucacagccaagggggagaaucccauguggaaucaggcuucaaacagacagacu	chr29:27119098..27119169:+
chr10_2187	0.6	5 +/- 2%	1199	1199	0	0	yes	aaaacccgaaugaacuuuuuggaa	ccaaaaagcucacuggggauuuuc	ccaaaaagcucacuggggauuuuccaaagcuguaauggaaaaacccgaaugaacuuuuuggaa	chr10:103217259..103217322:+
chr21_15797	0.5	5 +/- 2%	509	509	0	0	yes	aaaacccgaaugaacuuuuuguu	caaaauuuuuguuuagguuuuuu	caaaauuuuuguuuagguuuuuuccuuaagaugguacagaaaaacccgaaugaacuuuuuguu	chr21:17098823..17098886:+
chr10_2165	0.5	5 +/- 2%	110	110	0	0	yes	aaaaaccgaaaugaacuuuuug	aaauuucauucagguuuuccc	aaauuucauucagguuuucccacaacaucuaauggaaaaaccgaaaugaacuuuuug	chr10:97597302..97597359:+
chr18_10341	0.3	5 +/- 2%	174	174	0	0	yes	aaaaucugaaugaacuuuuugga	caaaaaguucaucugguuuucc	caaaaaguucaucugguuuuccaguccaauguuaccaaaaucugaaugaacuuuuugga	chr18:3495270..3495329:+
chr21_16456	0.2	5 +/- 2%	411	411	0	0	yes	aaacccagaugaacuuuuuga	aaaagguuuguucguguuuuu	aaaagguuuguucguguuuuuccauaacaucauacagaaaaacccagaugaacuuuuuga	chr21:26202033..26202093:-
chr5_27422	0	5 +/- 2%	155	155	0	0	yes	aaaaccugaacaaacuuuuugu	aaaaaguucauuugguuucuc	aaaaaguucauuugguuucuccauaaauugcuacaaaaccugaacaaacuuuuugu	chr5:95973944..95974000:-
chr5_26753	0	5 +/- 2%	153	153	0	0	yes	aaaaauccgaacgaacuuuuu	agaguucauuuggguuuuccc	agaguucauuuggguuuucccaucacauguuaaggaaaaauccgaacgaacuuuuu	chr5:117575360..117575416:+
chr9_32159	0	5 +/- 2%	332	332	0	0	yes	aauaacucgaguaaacuuuugg	aaaaguucacucagguucuucu	aaaaguucacucagguucuucuguaagauauuauggaauaacucgaguaaacuuuugg	chr9:89309641..89309699:+

## Sheet: Sheet2
				Provisional mature miRNA id	Pre-miRNA (Identity≥70% & Coverage≥75%)
bta-miR-nv10	bta-mir-2285k-2			bta-miR-nv10	bta-mir-2285f-1
bta-miR-nv102	bta-mir-2285g-3			bta-miR-nv102	bta-mir-2284z-1
bta-miR-nv103	bta-mir-2285k-2			bta-miR-nv103	bta-mir-2285k-2
bta-miR-nv104	bta-mir-2284aa-2			bta-miR-nv104	bta-mir-2284aa-2
bta-miR-nv107	bta-mir-2285e-2			bta-miR-nv107	bta-mir-2285e-2
bta-miR-nv11	mml-mir-7180			bta-miR-nv11	mml-mir-7180
bta-miR-nv111	bta-mir-2285f-1
bta-miR-nv112	bta-mir-2285e-2			bta-miR-nv112	bta-mir-2285e-2
bta-miR-nv113	bta-mir-2285b-1			bta-miR-nv113	bta-mir-2285b-1
bta-miR-nv116	bta-mir-2285g-3
bta-miR-nv117	bta-mir-2285m-3
bta-miR-nv119	bta-mir-2284y-4			bta-miR-nv119	bta-mir-2284z-1
bta-miR-nv12	ppy-mir-374a			bta-miR-nv12	oar-mir-374a
bta-miR-nv120	bta-mir-2285k-3
bta-miR-nv122	bta-mir-2284z-4			bta-miR-nv122	bta-mir-2284z-4
bta-miR-nv123	bta-mir-2285m-3			bta-miR-nv123	bta-mir-2285m-3
bta-miR-nv124	bta-mir-2285k-3			bta-miR-nv124	bta-mir-2285k-3
bta-miR-nv125	bta-mir-2285k-1			bta-miR-nv125	bta-mir-2285k-1
bta-miR-nv128	bta-mir-2285y			bta-miR-nv128	bta-mir-2285y
bta-miR-nv129	bta-mir-2285aa			bta-miR-nv129	bta-mir-2285aa
bta-miR-nv13	bta-mir-2285b-2			bta-miR-nv13	bta-mir-2285b-2
bta-miR-nv132	bta-mir-2285k-3
bta-miR-nv133	bta-mir-2285e-2			bta-miR-nv133	bta-mir-2285e-2
bta-miR-nv134	bta-mir-2284aa-4
bta-miR-nv135	bta-mir-2285s			bta-miR-nv135	bta-mir-2285k-3
bta-miR-nv138	bta-mir-2285k-3
bta-miR-nv14	bta-mir-2284y-3			bta-miR-nv14	bta-mir-2284y-3
bta-miR-nv140	bta-mir-2285k-2
bta-miR-nv15	bta-mir-2285b-2			bta-miR-nv15	bta-mir-2285n-7
bta-miR-nv160	mmu-mir-7045
bta-miR-nv161	bta-mir-2285p			bta-miR-nv161	bta-mir-2285p
bta-miR-nv163	tgu-mir-194-2			bta-miR-nv163	bta-mir-194-2
bta-miR-nv167	bta-mir-2285m-3
bta-miR-nv175	bta-mir-2285m-3			bta-miR-nv175	bta-mir-2285ad
bta-miR-nv178	rno-mir-191b			bta-miR-nv178	oar-mir-191
bta-miR-nv179	bta-mir-2285i
bta-miR-nv18	bta-mir-2285k-3			bta-miR-nv18	bta-mir-2285k-3
bta-miR-nv182	bta-mir-2285x
bta-miR-nv184	mml-mir-612
bta-miR-nv185	hsa-mir-3065			bta-miR-nv185	ssc-mir-338
bta-miR-nv19	mml-mir-1911			bta-miR-nv19	mml-mir-1911
bta-miR-nv190	eca-mir-507			bta-miR-nv190	eca-mir-507
bta-miR-nv192	bta-mir-2284z-4			bta-miR-nv192	bta-mir-2285s
bta-miR-nv194	bta-mir-2285s			bta-miR-nv194	bta-mir-2285s
bta-miR-nv195	bta-mir-2285h			bta-miR-nv195	bta-mir-2284z-1
bta-miR-nv198	bta-mir-2285g-2			bta-miR-nv198	bta-mir-2285g-2
bta-miR-nv2	hsa-mir-6715a			bta-miR-nv2	hsa-mir-6715b
bta-miR-nv20	bta-mir-2285ad			bta-miR-nv20	bta-mir-2285b-2
bta-miR-nv201	hsa-mir-1289-2			bta-miR-nv206	rno-mir-1949
bta-miR-nv206	rno-mir-1949			bta-miR-nv208	bta-mir-2285f-1
bta-miR-nv208	bta-mir-2285q
bta-miR-nv21	bta-mir-2285e-2			bta-miR-nv21	bta-mir-2285e-2
bta-miR-nv211	bta-mir-2285g-2			bta-miR-nv211	bta-mir-2284n
bta-miR-nv222	ppy-mir-378d			bta-miR-nv222	ppy-mir-378d
bta-miR-nv223	bta-mir-2285ac
bta-miR-nv226	bta-mir-2285s
bta-miR-nv228	oar-mir-323c			bta-miR-nv228	oar-mir-323c
bta-miR-nv24	bta-mir-2285i			bta-miR-nv24	bta-mir-2285i
bta-miR-nv27	bta-mir-2285k-3			bta-miR-nv27	bta-mir-2285b-2
bta-miR-nv28	bta-mir-2285e-2			bta-miR-nv28	bta-mir-2285e-2
bta-miR-nv29	bta-mir-2285k-3			bta-miR-nv29	bta-mir-2285h
bta-miR-nv3	bta-mir-2284z-1			bta-miR-nv3	bta-mir-2284z-1
bta-miR-nv31	bta-mir-2284z-1			bta-miR-nv31	bta-mir-2285g-3
bta-miR-nv35	rno-mir-3085			bta-miR-nv35	rno-mir-3085
bta-miR-nv36	bta-mir-2284a			bta-miR-nv36	bta-mir-2284z-1
bta-miR-nv38	bta-mir-2285e-2			bta-miR-nv38	bta-mir-2285ad
bta-miR-nv39	bta-mir-2285e-2			bta-miR-nv39	bta-mir-2285e-2
bta-miR-nv40	bta-mir-2284p			bta-miR-nv40	bta-mir-2284z-7
bta-miR-nv41	bta-mir-2285k-3			bta-miR-nv41	bta-mir-2285k-3
bta-miR-nv42	bta-mir-2285r
bta-miR-nv43	bta-mir-2285n-5			bta-miR-nv43	bta-mir-2285i
bta-miR-nv44	bta-mir-2285f-1			bta-miR-nv44	bta-mir-2285f-1
bta-miR-nv45	bta-mir-2285e-2			bta-miR-nv45	bta-mir-2285e-2
bta-miR-nv46	bta-mir-2285ac
bta-miR-nv5	bta-mir-2285e-2			bta-miR-nv5	bta-mir-2285e-2
bta-miR-nv50	bta-mir-2285e-2			bta-miR-nv50	bta-mir-2285h
bta-miR-nv51	bta-mir-2284z-2			bta-miR-nv51	bta-mir-2284z-2
bta-miR-nv52	bta-mir-2285k-3			bta-miR-nv52	bta-mir-2285k-3
bta-miR-nv55	bta-mir-2285e-2			bta-miR-nv55	bta-mir-2285e-2
bta-miR-nv56	eca-mir-1264			bta-miR-nv56	eca-mir-1264
bta-miR-nv57	bta-mir-2284aa-2			bta-miR-nv57	bta-mir-2284aa-2
bta-miR-nv6	bta-mir-2285b-1			bta-miR-nv6	bta-mir-2285b-1
bta-miR-nv63	bta-mir-2284y-4			bta-miR-nv63	bta-mir-2284y-4
bta-miR-nv64	bta-mir-2284z-6			bta-miR-nv64	bta-mir-2285y
bta-miR-nv66	bta-mir-2285aa			bta-miR-nv66	bta-mir-2285e-2
bta-miR-nv68	bta-mir-2285e-2			bta-miR-nv68	bta-mir-2285aa
bta-miR-nv72	rno-mir-299b			bta-miR-nv72	bta-mir-299
bta-miR-nv73	tgu-mir-2957			bta-miR-nv73	oar-mir-148a
bta-miR-nv74	bta-mir-2285f-1			bta-miR-nv74	bta-mir-2285m-2
bta-miR-nv75	bta-mir-2285k-3			bta-miR-nv75	bta-mir-2285g-3
bta-miR-nv77	bta-mir-2284y-2			bta-miR-nv77	bta-mir-2285u
bta-miR-nv8	bta-mir-2285b-2			bta-miR-nv8	bta-mir-2285b-2
bta-miR-nv82	bta-mir-2285af-2			bta-miR-nv82	bta-mir-2284n
bta-miR-nv87	bta-mir-2284z-2			bta-miR-nv87	bta-mir-2285n-5
bta-miR-nv88	bta-mir-2284z-1			bta-miR-nv88	bta-mir-2284z-1
bta-miR-nv89	bta-mir-2285s			bta-miR-nv89	bta-mir-2284z-1
bta-miR-nv9	bta-mir-2285k-5			bta-miR-nv9	bta-mir-2285o-1
bta-miR-nv91	oar-mir-668			bta-miR-nv91	oar-mir-668
bta-miR-nv92	bta-mir-2285s			bta-miR-nv92	bta-mir-2285k-3
bta-miR-nv93	hsa-mir-6501			bta-miR-nv93	hsa-mir-6501
bta-miR-nv95	bta-mir-2285e-2			bta-miR-nv95	bta-mir-2285e-2
bta-miR-nv96	bta-mir-2285k-3			bta-miR-nv97	bta-mir-2284aa-2
bta-miR-nv97	bta-mir-2284aa-2			bta-miR-nv98	bta-mir-2285aa
bta-miR-nv98	bta-mir-2285k-2			bta-miR-nv99	bta-mir-2285k-3
bta-miR-nv99	bta-mir-2285k-3			bta-miR-nv1
				bta-miR-nv100
				bta-miR-nv101
				bta-miR-nv105
				bta-miR-nv106
				bta-miR-nv108
				bta-miR-nv110
				bta-miR-nv115
				bta-miR-nv127
				bta-miR-nv131
				bta-miR-nv137
				bta-miR-nv139
				bta-miR-nv141
				bta-miR-nv142
				bta-miR-nv144
				bta-miR-nv145
				bta-miR-nv145
				bta-miR-nv146
				bta-miR-nv147
				bta-miR-nv149
				bta-miR-nv150
				bta-miR-nv152
				bta-miR-nv154
				bta-miR-nv155
				bta-miR-nv156
				bta-miR-nv158
				bta-miR-nv16
				bta-miR-nv164
				bta-miR-nv168
				bta-miR-nv17
				bta-miR-nv170
				bta-miR-nv172
				bta-miR-nv176
				bta-miR-nv180
				bta-miR-nv183
				bta-miR-nv186
				bta-miR-nv188
				bta-miR-nv189
				bta-miR-nv196
				bta-miR-nv199
				bta-miR-nv199
				bta-miR-nv199
				bta-miR-nv202
				bta-miR-nv203
				bta-miR-nv204
				bta-miR-nv205
				bta-miR-nv212
				bta-miR-nv214
				bta-miR-nv215
				bta-miR-nv216
				bta-miR-nv216
				bta-miR-nv217
				bta-miR-nv218
				bta-miR-nv219
				bta-miR-nv22
				bta-miR-nv221
				bta-miR-nv224
				bta-miR-nv225
				bta-miR-nv23
				bta-miR-nv230
				bta-miR-nv233
				bta-miR-nv235
				bta-miR-nv236
				bta-miR-nv25
				bta-miR-nv25
				bta-miR-nv30
				bta-miR-nv32
				bta-miR-nv33
				bta-miR-nv34
				bta-miR-nv37
				bta-miR-nv4
				bta-miR-nv46
				bta-miR-nv47
				bta-miR-nv48
				bta-miR-nv49
				bta-miR-nv53
				bta-miR-nv54
				bta-miR-nv58
				bta-miR-nv59
				bta-miR-nv60
				bta-miR-nv61
				bta-miR-nv62
				bta-miR-nv65
				bta-miR-nv67
				bta-miR-nv67
				bta-miR-nv7
				bta-miR-nv70
				bta-miR-nv71
				bta-miR-nv76
				bta-miR-nv78
				bta-miR-nv81
				bta-miR-nv83
				bta-miR-nv84
				bta-miR-nv85
				bta-miR-nv86
				bta-miR-nv90
				Mirdeep2 score higher than 5 with total counts more than 10.

## Sheet: Additional file 9d
Additional file 9d:
Novel Precursors which were reversely complementary to known precursors
Novel Precursors	Known precursors
bta-miR-nv9	bta-mir-2285o-1
bta-miR-nv12	bta-mir-374a
bta-miR-nv72	bta-mir-299
bta-miR-nv73	bta-mir-148a
bta-miR-nv163	bta-mir-194-2
bta-miR-nv178	bta-mir-191
bta-miR-nv182	bta-mir-2284f
bta-miR-nv185	bta-mir-338
Novel miRNAs which were reversely complementary to known miRNAs
Novel miRNA	known precursors miRNAs
bta-miR-nv163	bta-miR-194
bta-miR-nv185	bta-miR-338
