# Supplementary material for: Deep sequencing shows microRNA involvement in bovine mammary gland adaptation to diets supplemented with linseed oil or safflower oil
Source: BMC Genomics. 2015 Oct 30;16:884. doi: 10.1186/s12864-015-1965-7 (PMC4628385; doi:10.1186/s12864-015-1965-7)
Supplement: Additional file 10: — Pearson correlation of the libraries in ( A ) safflower and ( B ) linseed oil treatments. (XLSX 58 kb) [file 12864_2015_1965_MOESM10_ESM.xlsx]

## Sheet: Additional file 10a-b
Additional file 10:
(A): Peason correlations beteween all the libraries in safflower treatment
	cow61.m14	cow61.p7	cow61.p28	cow70.m14	cow70.p7	cow70.p28	cow71.m14	cow71.p7	cow71.p28	cow72.m14	cow72.p7	cow72.p28	cow5355.m14	cow5355.p7	cow5355.p28
cow61.m14	1
cow61.p7	0.973844	1
cow61.p28	0.972336	0.973385	1
cow70.m14	0.974463	0.97007	0.963635	1
cow70.p7	0.966412	0.954495	0.950439	0.980781	1
cow70.p28	0.969918	0.967987	0.966461	0.982524	0.973859	1
cow71.m14	0.972952	0.97371	0.969695	0.970759	0.961777	0.967702	1
cow71.p7	0.977899	0.974294	0.973947	0.968636	0.966638	0.965261	0.986372	1
cow71.p28	0.966256	0.972271	0.972742	0.968942	0.95873	0.967433	0.980417	0.983424	1
cow72.m14	0.974478	0.970067	0.959938	0.983727	0.976115	0.982351	0.972344	0.975898	0.965924	1
cow72.p7	0.964167	0.963575	0.955595	0.960711	0.952639	0.955108	0.966189	0.970485	0.962492	0.96797	1
cow72.p28	0.970717	0.971725	0.977497	0.975871	0.965039	0.980876	0.98053	0.977492	0.975445	0.979223	0.963985	1
cow5355.m14	0.957276	0.968578	0.960611	0.956986	0.943292	0.957372	0.975802	0.974928	0.970349	0.965244	0.968364	0.969897	1
cow5355.p7	0.961932	0.970214	0.969747	0.964812	0.954796	0.961825	0.97733	0.984267	0.980298	0.971503	0.970133	0.976645	0.982914	1
cow5355.p28	0.952973	0.968426	0.969697	0.94983	0.939724	0.954604	0.973529	0.977308	0.977036	0.952416	0.960811	0.966282	0.97849	0.981032	1
(B): Peason correlations beteween all the libraries in linseed treatment
	cow2.m14	cow2.p7	cow2.p28	cow63.m14	cow63.p7	cow63.p28	cow66.m14	cow66.p7	cow66.p28	cow67.m14	cow67.p7	cow67.p28	cow73.m14	cow73.p7	cow73.p28	cow74.m14	cow74.p7	cow74.p28
cow2.m14	1
cow2.p7	0.955907	1
cow2.p28	0.965132	0.988198	1
cow63.m14	0.938605	0.972489	0.972356	1
cow63.p7	0.951977	0.966205	0.970583	0.965235	1
cow63.p28	0.949413	0.976679	0.981909	0.984547	0.983145	1
cow66.m14	0.927666	0.97154	0.969581	0.970802	0.955058	0.969594	1
cow66.p7	0.938362	0.974135	0.977116	0.978942	0.962346	0.975632	0.983373	1
cow66.p28	0.945345	0.970292	0.974852	0.970253	0.965325	0.978791	0.970176	0.978047	1
cow67.m14	0.933198	0.962016	0.964611	0.967074	0.952904	0.963966	0.957774	0.968692	0.959652	1
cow67.p7	0.952094	0.972896	0.975072	0.973323	0.964301	0.975634	0.969948	0.97399	0.976833	0.976259	1
cow67.p28	0.951762	0.962895	0.968181	0.962294	0.956827	0.967192	0.958863	0.966444	0.977817	0.961803	0.979669	1
cow73.m14	0.959902	0.973857	0.975768	0.957155	0.961278	0.973574	0.951141	0.954184	0.965916	0.949864	0.966957	0.95954	1
cow73.p7	0.956715	0.969847	0.969751	0.960344	0.958951	0.969371	0.951214	0.953269	0.958669	0.955481	0.966697	0.957318	0.978615	1
cow73.p28	0.964561	0.974884	0.978005	0.968019	0.970575	0.979193	0.957389	0.959376	0.964572	0.961972	0.976874	0.967327	0.985296	0.979327	1
cow74.m14	0.958468	0.97969	0.980155	0.976223	0.969786	0.98089	0.970144	0.975134	0.973075	0.968835	0.980221	0.970138	0.973525	0.97543	0.979667	1
cow74.p7	0.959803	0.976429	0.978144	0.971939	0.967495	0.979793	0.965858	0.97113	0.969936	0.962498	0.975377	0.968863	0.971133	0.970363	0.978785	0.987847	1
cow74.p28	0.956414	0.971592	0.976969	0.975487	0.967797	0.977591	0.965263	0.973649	0.972747	0.966163	0.977265	0.967396	0.963627	0.963751	0.974761	0.985408	0.981122	1
